# Supplementary material for: Identification and characterization of two functional variants in the human longevity gene FOXO3
Source: Nat Commun. 2017 Dec 12;8:2063. doi: 10.1038/s41467-017-02183-y (PMC5727304; doi:10.1038/s41467-017-02183-y)
Supplement: Supplementary file 3 — Supplementary Data 1 [file 41467_2017_2183_MOESM3_ESM.xlsx]

## Sheet: Sheet1
Supplementary Data 1. List of 1,106 SNVs detected in the FOXO3 gene region.
No.	Position (hg18)	SNV ID	Localization	Sequencing technology			Genotyped
				SOLiD	Illumina	Sanger
1	108965153	rs9480861	Near 5'UTR	x	x		x
2	108965535	rs146881972	Near 5'UTR	x	x
3	108966012	rs17531803	Near 5'UTR	x	x		x
4	108966286	rs9374035	Near 5'UTR	x	x
5	108966539	snv_chr6_108966539	Near 5'UTR		x
6	108966714	snv_chr6_108966714	Near 5'UTR	x
7	108967002	snv_chr6_108967002	Near 5'UTR	x
8	108967010	snv_chr6_108967010	Near 5'UTR	x
9	108967066	rs143285316	Near 5'UTR		x
10	108967071	snv_chr6_108967071	Near 5'UTR	x
11	108967115	snv_chr6_108967115	Near 5'UTR	x
12	108967215	snv_chr6_108967215	Near 5'UTR		x
13	108967287	snv_chr6_108967287	Near 5'UTR		x
14	108967289	snv_chr6_108967289	Near 5'UTR		x
15	108967290	snv_chr6_108967290	Near 5'UTR		x
16	108967448	snv_chr6_108967448	Near 5'UTR		x
17	108967533	snv_chr6_108967533	Near 5'UTR		x
18	108967537	snv_chr6_108967537	Near 5'UTR		x
19	108967538	snv_chr6_108967538	Near 5'UTR		x
20	108967539	snv_chr6_108967539	Near 5'UTR		x
21	108967622	snv_chr6_108967622	Near 5'UTR		x
22	108967625	snv_chr6_108967625	Near 5'UTR		x
23	108967944	snv_chr6_108967944	Near 5'UTR	x	x
24	108967957	rs1575676	Near 5'UTR	x	x		x
25	108968084	rs113213443	Near 5'UTR	x	x
26	108968325	rs9386731	Near 5'UTR	x	x
27	108968523	snv_chr6_108968523	Near 5'UTR	x
28	108968594	snv_chr6_108968594	Near 5'UTR	x
29	108968748	snv_chr6_108968748	Near 5'UTR		x
30	108968759	snv_chr6_108968759	Near 5'UTR		x
31	108968831	snv_chr6_108968831	Near 5'UTR	x
32	108968894	rs9374036	Near 5'UTR	x	x
33	108968940	rs139159056	Near 5'UTR		x
34	108968988	rs9386732	Near 5'UTR	x	x
35	108969344	snv_chr6_108969344	Near 5'UTR	x
36	108969373	snv_chr6_108969373	Near 5'UTR	x
37	108970125	rs9384677	Near 5'UTR	x	x		x
38	108970234	rs9384678	Near 5'UTR	x	x		x
39	108970346	snv_chr6_108970346	Near 5'UTR	x
40	108970747	rs78622443	Near 5'UTR	x	x
41	108970899	rs111714276	Near 5'UTR	x	x
42	108971057	rs12200544	Near 5'UTR	x	x
43	108971112	rs9384679	Near 5'UTR	x	x		x
44	108971395	rs79420173	Near 5'UTR	x	x		x
45	108972151	rs74992912	Near 5'UTR	x	x
46	108972356	rs6927268	Near 5'UTR	x	x		x
47	108972773	snv_chr6_108972773	Near 5'UTR		x
48	108972856	rs150763395	Near 5'UTR	x	x
49	108972922	snv_chr6_108972922	Near 5'UTR		x
50	108972956	snv_chr6_108972956	Near 5'UTR	x
51	108973112	snv_chr6_108973112	Near 5'UTR	x
52	108973263	rs17069632	Near 5'UTR	x	x
53	108973594	snv_chr6_108973594	Near 5'UTR	x
54	108973724	rs6911407	Near 5'UTR	x	x		x
55	108973849	rs72940646	Near 5'UTR	x	x
56	108974817	snv_chr6_108974817	Near 5'UTR	x
57	108974975	snv_chr6_108974975	Near 5'UTR	x
58	108975012	snv_chr6_108975012	Near 5'UTR	x
59	108975025	snv_chr6_108975025	Near 5'UTR	x
60	108975067	snv_chr6_108975067	Near 5'UTR	x
61	108975075	snv_chr6_108975075	Near 5'UTR	x
62	108975083	snv_chr6_108975083	Near 5'UTR	x
63	108975115	rs6918436	Near 5'UTR	x	x
64	108975130	rs112387222	Near 5'UTR	x	x
65	108975308	rs60358016	Near 5'UTR	x	x
66	108975843	rs72940650	Near 5'UTR	x	x
67	108975869	snv_chr6_108975869	Near 5'UTR	x
68	108975877	snv_chr6_108975877	Near 5'UTR	x
69	108975923	rs72940651	Near 5'UTR	x	x		x
70	108975970	snv_chr6_108975970	Near 5'UTR	x
71	108976150	rs1408769	Near 5'UTR	x	x
72	108976199	rs80253479	Near 5'UTR	x	x
73	108976207	rs72940652	Near 5'UTR	x	x
74	108976469	snv_chr6_108976469	Near 5'UTR	x
75	108976473	snv_chr6_108976473	Near 5'UTR	x
76	108976484	snv_chr6_108976484	Near 5'UTR	x
77	108976506	snv_chr6_108976506	Near 5'UTR	x
78	108976752	rs193257849	Near 5'UTR		x
79	108976753	snv_chr6_108976753	Near 5'UTR	x
80	108976784	snv_chr6_108976784	Near 5'UTR	x
81	108976790	snv_chr6_108976790	Near 5'UTR	x
82	108976809	snv_chr6_108976809	Near 5'UTR	x
83	108976813	snv_chr6_108976813	Near 5'UTR	x
84	108976830	snv_chr6_108976830	Near 5'UTR	x
85	108976834	snv_chr6_108976834	Near 5'UTR	x
86	108976840	snv_chr6_108976840	Near 5'UTR	x
87	108976846	snv_chr6_108976846	Near 5'UTR	x
88	108976847	snv_chr6_108976847	Near 5'UTR	x
89	108976863	snv_chr6_108976863	Near 5'UTR	x
90	108976870	snv_chr6_108976870	Near 5'UTR	x
91	108976897	snv_chr6_108976897	Near 5'UTR	x
92	108976905	snv_chr6_108976905	Near 5'UTR	x
93	108976907	snv_chr6_108976907	Near 5'UTR	x
94	108976933	snv_chr6_108976933	Near 5'UTR	x
95	108976957	snv_chr6_108976957	Near 5'UTR	x
96	108976962	snv_chr6_108976962	Near 5'UTR	x
97	108977046	rs6930527	Near 5'UTR	x	x		x
98	108977420	rs72940654	Near 5'UTR	x	x
99	108977750	rs77626104	Near 5'UTR	x	x		x
100	108978508	rs74650648	Near 5'UTR	x	x
101	108978657	rs12198276	Near 5'UTR	x	x
102	108978679	rs78406269	Near 5'UTR	x	x
103	108978726	rs149317310	Near 5'UTR	x	x
104	108979047	snv_chr6_108979047	Near 5'UTR	x
105	108979982	rs72940656	Near 5'UTR	x	x
106	108980086	snv_chr6_108980086	Near 5'UTR	x
107	108980223	rs117065796	Near 5'UTR	x	x
108	108980390	snv_chr6_108980390	Near 5'UTR		x
109	108980454	rs12174776	Near 5'UTR	x	x
110	108980849	rs79737955	Near 5'UTR	x	x
111	108980860	snv_chr6_108980860	Near 5'UTR		x
112	108980923	snv_chr6_108980923	Near 5'UTR		x
113	108981044	rs9400238	Near 5'UTR	x	x
114	108981258	rs9386734	Near 5'UTR	x	x
115	108981521	rs17069635	Near 5'UTR	x	x
116	108981928	rs113700100	Near 5'UTR	x	x		x
117	108982338	rs9372187	Near 5'UTR		x		x
118	108982619	snv_chr6_108982619	Near 5'UTR		x
119	108982695	rs768023	Near 5'UTR		x		x
120	108982792	rs9486901	Near 5'UTR		x
121	108982801	rs768024	Near 5'UTR		x
122	108984672	rs55797977	Near 5'UTR		x
123	108984745	rs9486902	Near 5'UTR		x		x
124	108984969	rs190935332	Near 5'UTR		x
125	108985236	rs140136924	Near 5'UTR		x
126	108985506	rs7746906	Near 5'UTR		x		x
127	108985848	snv_chr6_108985848	Near 5'UTR		x
128	108986021	snv_chr6_108986021	Near 5'UTR		x
129	108986024	snv_chr6_108986024	Promotor			x
130	108986029	snv_chr6_108986029	Near 5' UTR/Promotor		x	x	x
131	108986312	snv_chr6_108986312	Near 5'UTR		x
132	108986522	rs145562362	Near 5'UTR/ Promotor		x	x	x
133	108986635	snv_chr6_108986635	Promotor			x	x
134	108986847	rs74447671	Near 5'UTR/ Promotor		x	x	x
135	108986850	snv_chr6_108986850	Promotor			x
136	108987041	snv_chr6_108987041	Promotor			x	x
137	108987180	rs72940666	Near 5'UTR/ Promotor		x	x	x
138	108987189	rs73763140	Near 5'UTR		x
139	108987339	rs76185277	Near 5'UTR/ Promotor		x	x
140	108987345	rs113490969	Promotor			x
141	108987380	snv_chr6_108987380	Near 5'UTR		x
142	108987574	snv_chr6_108987574	Promotor			x
143	108987615	rs147824753	Near 5'UTR		x
144	108988295	snv_chr6_108988295	Near 5'UTR		x
145	108988547	rs192590091	Near 5'UTR/ Promotor		x	x	x
146	108988580	snv_chr6_108988580	Promotor			x	x
147	108989002	snv_chr6_108989002	5'UTR		x
148	108989263	rs11757217	Exon 2		x	x
149	108989376	snv_chr6_108989376	Exon 2			x
150	108989523	rs111556510	Exon 2		x	x
151	108989608	rs150320900	Exon 2			x
152	108989826	rs9374037	Intron		x		x
153	108990011	snv_chr6_108990011	Intron		x
154	108990085	snv_chr6_108990085	Intron		x
155	108990379	rs58775446	Intron		x		x
156	108990392	snv_chr6_108990392	Intron		x
157	108990539	rs111505354	Intron		x
158	108990852	rs9386735	Intron	x	x		x
159	108991102	rs9384680	Intron	x	x		x
160	108991428	rs9372188	Intron	x	x
161	108991574	rs146538717	Intron		x
162	108991584	rs9372189	Intron	x	x
163	108991740	rs190251658	Intron		x
164	108992316	rs1536057	Intron	x	x		x
165	108992771	snv_chr6_108992771	Intron	x
166	108992979	snv_chr6_108992979	Intron		x
167	108993196	snv_chr6_108993196	Intron	x
168	108993283	rs117621587	Intron		x
169	108993452	rs111254195	Intron	x	x		x
170	108993699	snv_chr6_108993699	Intron		x
171	108993895	snv_chr6_108993895	Intron	x
172	108993997	rs146904213	Intron		x
173	108994059	rs74998990	Intron		x		x
174	108994251	rs72940674	Intron	x	x		x
175	108995005	snv_chr6_108995005	Intron		x
176	108995028	snv_chr6_108995028	Intron		x
177	108995063	rs77349106	Intron	x	x
178	108995096	snv_chr6_108995096	Intron	x
179	108995133	rs1892492	Intron	x
180	108995223	rs17532174	Intron	x	x		x
181	108995286	rs2253310	Intron	x	x		x
182	108995554	snv_chr6_108995554	Intron	x
183	108995561	rs113032762	Intron	x	x		x
184	108995634	snv_chr6_108995634	Intron	x
185	108995635	snv_chr6_108995635	Intron	x
186	108995713	rs113412119	Intron	x	x
187	108995757	rs112704843	Intron		x		x
188	108995830	snv_chr6_108995830	Intron	x
189	108995854	snv_chr6_108995854	Intron	x
190	108995858	snv_chr6_108995858	Intron	x
191	108995866	snv_chr6_108995866	Intron	x
192	108995868	snv_chr6_108995868	Intron	x
193	108995904	snv_chr6_108995904	Intron	x
194	108995932	snv_chr6_108995932	Intron	x
195	108995975	snv_chr6_108995975	Intron	x
196	108995998	snv_chr6_108995998	Intron	x
197	108996003	snv_chr6_108996003	Intron	x
198	108996275	rs118045038	Intron		x
199	108996324	rs35214426	Intron	x	x		x
200	108996515	rs9372190	Intron	x	x		x
201	108996660	rs149934676	Intron	x	x
202	108996762	rs9384681	Intron	x	x		x
203	108997632	snv_chr6_108997632	Intron		x
204	108997914	snv_chr6_108997914	Intron	x
205	108997938	snv_chr6_108997938	Intron	x
206	108997981	snv_chr6_108997981	Intron	x
207	108998043	snv_chr6_108998043	Intron	x
208	108998078	snv_chr6_108998078	Intron	x
209	108998090	snv_chr6_108998090	Intron	x
210	108998103	snv_chr6_108998103	Intron	x
211	108998122	snv_chr6_108998122	Intron	x
212	108998128	snv_chr6_108998128	Intron	x
213	108998237	snv_chr6_108998237	Intron	x
214	108998252	snv_chr6_108998252	Intron	x
215	108998928	rs12055603	Intron	x	x		x
216	108999592	rs182178995	Intron	x	x
217	108999598	snv_chr6_108999598	Intron		x
218	109000358	snv_chr6_109000358	Intron		x
219	109000405	rs72940678	Intron	x	x		x
220	109000520	snv_chr6_109000520	Intron	x
221	109000875	rs146090493	Intron		x
222	109000909	rs1536058	Intron	x	x
223	109000946	snv_chr6_109000946	Intron	x
224	109000957	snv_chr6_109000957	Intron	x
225	109000978	snv_chr6_109000978	Intron	x
226	109001003	snv_chr6_109001003	Intron	x
227	109001065	snv_chr6_109001065	Intron	x
228	109001108	snv_chr6_109001108	Intron		x
229	109001131	rs2764265	Intron		x
230	109001195	snv_chr6_109001195	Intron	x
231	109001471	snv_chr6_109001471	Intron	x
232	109001500	snv_chr6_109001500	Intron	x
233	109001615	snv_chr6_109001615	Intron	x
234	109001632	snv_chr6_109001632	Intron	x
235	109001639	snv_chr6_109001639	Intron	x
236	109001649	snv_chr6_109001649	Intron	x
237	109001738	snv_chr6_109001738	Intron		x
238	109001775	rs112799621	Intron	x	x
239	109001815	snv_chr6_109001815	Intron	x
240	109001821	snv_chr6_109001821	Intron	x
241	109001860	rs187933331	Intron		x
242	109001863	snv_chr6_109001863	Intron	x
243	109001910	snv_chr6_109001910	Intron	x
244	109001931	rs6899495	Intron	x	x
245	109001961	snv_chr6_109001961	Intron	x
246	109001967	snv_chr6_109001967	Intron	x
247	109002066	rs72940679	Intron	x
248	109002079	rs2490272	Intron	x	x		x
249	109002485	rs57099886	Intron	x	x
250	109002630	snv_chr6_109002630	Intron	x
251	109002908	rs2802288	Intron	x	x		x
252	109002921	rs149884491	Intron	x	x
253	109003022	rs112430040	Intron	x	x		x
254	109004079	rs2883881	Intron	x	x		x
255	109004354	rs12200646	Intron	x	x		x
256	109005231	snv_chr6_109005231	Intron	x
257	109005720	snv_chr6_109005720	Intron		x
258	109005947	snv_chr6_109005947	Intron		x
259	109006213	snv_chr6_109006213	Intron	x
260	109006528	rs9384683	Intron	x	x		x
261	109007113	snv_chr6_109007113	Intron		x
262	109007397	snv_chr6_109007397	Intron		x
263	109007574	rs112926169	Intron		x
264	109007829	rs145119895	Intron		x
265	109007982	snv_chr6_109007982	Intron		x
266	109008100	snv_chr6_109008100	Intron	x
267	109008105	snv_chr6_109008105	Intron	x
268	109008131	snv_chr6_109008131	Intron	x
269	109008141	snv_chr6_109008141	Intron	x
270	109008204	snv_chr6_109008204	Intron	x
271	109008307	snv_chr6_109008307	Intron	x
272	109008339	rs188456969	Intron		x
273	109008348	snv_chr6_109008348	Intron	x
274	109008705	snv_chr6_109008705	Intron		x
275	109008783	rs148966320	Intron		x
276	109008832	rs7747393	Intron	x	x		x
277	109008852	snv_chr6_109008852	Intron	x	x
278	109008873	rs10499051	Intron	x	x		x
279	109009521	snv_chr6_109009521	Intron	x
280	109010078	rs17598170	Intron	x	x		x
281	109010080	rs72940688	Intron		x
282	109011188	snv_chr6_109011188	Intron		x
283	109011708	snv_chr6_109011708	Intron	x
284	109012373	rs2802290	Intron		x		x
285	109012618	rs2802291	Intron		x
286	109012706	rs117867552	Intron		x
287	109012893	rs12206094	Intron		x		x
288	109013063	rs113397272	Intron		x
289	109013182	snv_chr6_109013182	Intron		x
290	109013191	snv_chr6_109013191	Intron		x
291	109013405	rs17532496	Intron		x		x
292	109013438	rs188458437	Intron		x
293	109014913	rs75270290	Intron		x
294	109015211	rs2802292	Intron		x		x
295	109016043	snv_chr6_109016043	Intron		x
296	109016211	snv_chr6_109016211	Intron	x
297	109017126	snv_chr6_109017126	Intron	x
298	109017228	rs79919617	Intron	x	x
299	109017764	rs17532552	Intron	x	x		x
300	109017868	snv_chr6_109017868	Intron		x
301	109018666	rs72940694	Intron	x	x
302	109018713	rs79375388	Intron		x
303	109019381	rs72940696	Intron	x	x		x
304	109019894	rs13220810	Intron	x	x		x
305	109020149	snv_chr6_109020149	Intron		x
306	109020366	snv_chr6_109020366	Intron	x	x
307	109021404	snv_chr6_109021404	Intron	x
308	109021427	snv_chr6_109021427	Intron	x
309	109021503	snv_chr6_109021503	Intron	x
310	109021681	snv_chr6_109021681	Intron	x
311	109021716	snv_chr6_109021716	Intron	x
312	109021751	rs182233668	Intron		x
313	109022749	snv_chr6_109022749	Intron		x
314	109022838	rs141613172	Intron		x
315	109022840	rs145364506	Intron	x	x
316	109023072	rs17532573	Intron	x	x		x
317	109023266	rs9480865	Intron	x	x		x
318	109023762	rs9386740	Intron	x	x		x
319	109023839	snv_chr6_109023839	Intron	x
320	109024381	rs17069647	Intron	x	x		x
321	109024476	rs17532643	Intron	x	x		x
322	109024947	rs142033783	Intron	x	x
323	109026211	rs142252424	Intron	x	x
324	109026339	rs55758249	Intron	x	x		x
325	109026420	snv_chr6_109026420	Intron	x
326	109026436	rs72940700	Intron		x
327	109026663	rs9386741	Intron	x	x
328	109026836	snv_chr6_109026836	Intron		x
329	109026891	snv_chr6_109026891	Intron	x
330	109027282	rs2802293	Intron	x			x
331	109027553	snv_chr6_109027553	Intron	x
332	109027850	rs58157973	Intron	x	x		x
333	109028206	snv_chr6_109028206	Intron		x
334	109028224	snv_chr6_109028224	Intron	x
335	109028225	snv_chr6_109028225	Intron	x
336	109028240	rs2802294	Intron	x
337	109028311	snv_chr6_109028311	Intron	x
338	109028336	snv_chr6_109028336	Intron	x
339	109028341	snv_chr6_109028341	Intron	x			x
340	109028418	snv_chr6_109028418	Intron	x
341	109028886	snv_chr6_109028886	Intron	x
342	109028996	snv_chr6_109028996	Intron	x
343	109029025	rs12196602	Intron	x	x
344	109029035	snv_chr6_109029035	Intron	x
345	109029062	snv_chr6_109029062	Intron	x
346	109029112	snv_chr6_109029112	Intron	x
347	109029118	rs113418303	Intron	x	x
348	109029119	snv_chr6_109029119	Intron	x
349	109029161	rs149778389	Intron	x	x
350	109029242	snv_chr6_109029242	Intron	x
351	109029295	snv_chr6_109029295	Intron	x
352	109029319	rs9386742	Intron	x	x
353	109029482	snv_chr6_109029482	Intron	x
354	109029978	snv_chr6_109029978	Intron	x
355	109030218	rs9372191	Intron	x	x		x
356	109030429	snv_chr6_109030429	Intron		x
357	109031360	rs151173262	Intron		x
358	109031482	rs7775621	Intron	x	x		x
359	109032649	rs72942509	Intron	x	x		x
360	109033070	snv_chr6_109033070	Intron	x
361	109033122	snv_chr6_109033122	Intron	x
362	109033145	snv_chr6_109033145	Intron	x
363	109033178	snv_chr6_109033178	Intron	x
364	109033189	rs2802295	Intron	x	x
365	109033217	snv_chr6_109033217	Intron	x
366	109033221	snv_chr6_109033221	Intron	x
367	109033231	snv_chr6_109033231	Intron	x
368	109033234	snv_chr6_109033234	Intron	x
369	109033239	snv_chr6_109033239	Intron	x
370	109033248	snv_chr6_109033248	Intron	x
371	109033250	snv_chr6_109033250	Intron	x
372	109033259	snv_chr6_109033259	Intron	x
373	109033825	snv_chr6_109033825	Intron	x
374	109033950	rs193212990	Intron		x
375	109034361	rs139516206	Intron	x	x
376	109034534	rs7753734	Intron	x	x		x
377	109034535	rs2764261	Intron	x	x		x
378	109034864	rs7754626	Intron	x	x		x
379	109034935	rs112928189	Intron	x	x		x
380	109035073	rs72942514	Intron	x	x
381	109035083	snv_chr6_109035083	Intron	x
382	109035108	snv_chr6_109035108	Intron	x
383	109035146	snv_chr6_109035146	Intron	x
384	109035159	snv_chr6_109035159	Intron	x
385	109035282	snv_chr6_109035282	Intron	x
386	109035368	rs61541825	Intron	x	x
387	109035490	snv_chr6_109035490	Intron		x
388	109035643	snv_chr6_109035643	Intron	x
389	109035851	rs114859320	Intron		x
390	109037149	snv_chr6_109037149	Intron		x
391	109037230	rs191966809	Intron		x
392	109037403	rs114566335	Intron		x
393	109038034	snv_chr6_109038034	Intron		x
394	109038697	rs17532874	Intron		x		x
395	109038853	rs2764263	Intron		x
396	109039047	rs78971984	Intron		x
397	109039216	snv_chr6_109039216	Intron		x
398	109039323	snv_chr6_109039323	Intron	x
399	109039339	snv_chr6_109039339	Intron	x
400	109039341	snv_chr6_109039341	Intron	x
401	109040301	snv_chr6_109040301	Intron	x
402	109040314	snv_chr6_109040314	Intron	x
403	109040315	snv_chr6_109040315	Intron	x
404	109040328	snv_chr6_109040328	Intron	x
405	109040341	snv_chr6_109040341	Intron	x
406	109040346	snv_chr6_109040346	Intron	x
407	109040350	rs12192569	Intron		x
408	109040358	snv_chr6_109040358	Intron	x
409	109040365	snv_chr6_109040365	Intron	x
410	109040366	snv_chr6_109040366	Intron	x
411	109040387	snv_chr6_109040387	Intron	x
412	109040391	snv_chr6_109040391	Intron	x
413	109040405	snv_chr6_109040405	Intron	x
414	109040413	snv_chr6_109040413	Intron	x
415	109040415	snv_chr6_109040415	Intron	x
416	109040430	snv_chr6_109040430	Intron	x
417	109040432	snv_chr6_109040432	Intron	x
418	109040437	snv_chr6_109040437	Intron	x
419	109040448	snv_chr6_109040448	Intron	x
420	109040450	snv_chr6_109040450	Intron	x
421	109040451	snv_chr6_109040451	Intron	x
422	109040461	snv_chr6_109040461	Intron	x
423	109040463	snv_chr6_109040463	Intron	x
424	109040469	snv_chr6_109040469	Intron	x
425	109040478	snv_chr6_109040478	Intron	x
426	109040483	snv_chr6_109040483	Intron	x
427	109040484	snv_chr6_109040484	Intron	x
428	109040490	snv_chr6_109040490	Intron	x
429	109040498	snv_chr6_109040498	Intron	x
430	109040500	snv_chr6_109040500	Intron	x
431	109040501	rs12192758	Intron		x
432	109040508	snv_chr6_109040508	Intron	x
433	109040513	snv_chr6_109040513	Intron	x
434	109040519	snv_chr6_109040519	Intron	x
435	109040549	rs184402979	Intron		x
436	109040554	snv_chr6_109040554	Intron	x
437	109040560	snv_chr6_109040560	Intron	x
438	109040564	snv_chr6_109040564	Intron	x
439	109040606	snv_chr6_109040606	Intron	x
440	109041151	snv_chr6_109041151	Intron		x
441	109041154	rs2764264	Intron		x		x
442	109041208	snv_chr6_109041208	Intron	x
443	109041219	snv_chr6_109041219	Intron	x
444	109041591	rs57610840	Intron		x
445	109041658	rs72942519	Intron		x		x
446	109041757	rs142210520	Intron		x
447	109042367	snv_chr6_109042367	Intron		x
448	109042608	rs4317448	Intron		x		x
449	109042625	snv_chr6_109042625	Intron	x
450	109042724	snv_chr6_109042724	Intron		x
451	109043093	rs191736681	Intron		x
452	109043516	rs12211662	Intron		x
453	109043893	rs117331555	Intron		x
454	109043905	snv_chr6_109043905	Intron	x
455	109043906	snv_chr6_109043906	Intron	x
456	109043907	snv_chr6_109043907	Intron	x
457	109043915	snv_chr6_109043915	Intron	x
458	109043933	snv_chr6_109043933	Intron	x
459	109043940	snv_chr6_109043940	Intron	x			x
460	109043951	snv_chr6_109043951	Intron	x
461	109043953	snv_chr6_109043953	Intron	x
462	109043959	snv_chr6_109043959	Intron	x
463	109043960	snv_chr6_109043960	Intron	x
464	109043961	snv_chr6_109043961	Intron	x
465	109043970	snv_chr6_109043970	Intron	x
466	109043971	snv_chr6_109043971	Intron	x
467	109043974	snv_chr6_109043974	Intron	x
468	109043977	snv_chr6_109043977	Intron	x
469	109043978	snv_chr6_109043978	Intron	x
470	109043986	snv_chr6_109043986	Intron	x
471	109044006	snv_chr6_109044006	Intron	x
472	109044037	snv_chr6_109044037	Intron	x
473	109044084	snv_chr6_109044084	Intron	x
474	109044092	snv_chr6_109044092	Intron	x
475	109044093	snv_chr6_109044093	Intron	x
476	109044099	snv_chr6_109044099	Intron	x
477	109044100	snv_chr6_109044100	Intron	x
478	109044109	snv_chr6_109044109	Intron	x
479	109044110	snv_chr6_109044110	Intron	x
480	109044122	snv_chr6_109044122	Intron	x
481	109044139	snv_chr6_109044139	Intron	x
482	109044152	snv_chr6_109044152	Intron	x
483	109044159	snv_chr6_109044159	Intron	x
484	109044162	snv_chr6_109044162	Intron	x
485	109044173	snv_chr6_109044173	Intron	x
486	109044185	snv_chr6_109044185	Intron		x
487	109044186	snv_chr6_109044186	Intron	x
488	109044197	snv_chr6_109044197	Intron	x
489	109044198	snv_chr6_109044198	Intron	x
490	109044202	snv_chr6_109044202	Intron	x
491	109044208	snv_chr6_109044208	Intron	x
492	109044210	snv_chr6_109044210	Intron	x
493	109044212	snv_chr6_109044212	Intron	x
494	109044217	rs144232400	Intron		x
495	109044220	snv_chr6_109044220	Intron	x
496	109044231	snv_chr6_109044231	Intron	x
497	109044235	snv_chr6_109044235	Intron	x
498	109044248	snv_chr6_109044248	Intron	x
499	109044259	snv_chr6_109044259	Intron	x
500	109044260	snv_chr6_109044260	Intron	x
501	109044264	snv_chr6_109044264	Intron	x
502	109044265	snv_chr6_109044265	Intron	x
503	109044269	snv_chr6_109044269	Intron	x
504	109044270	snv_chr6_109044270	Intron	x
505	109044279	snv_chr6_109044279	Intron	x
506	109044285	snv_chr6_109044285	Intron	x
507	109044292	snv_chr6_109044292	Intron	x
508	109044299	snv_chr6_109044299	Intron	x
509	109044300	snv_chr6_109044300	Intron	x
510	109044306	snv_chr6_109044306	Intron	x
511	109044309	snv_chr6_109044309	Intron	x
512	109044326	snv_chr6_109044326	Intron	x
513	109044338	snv_chr6_109044338	Intron	x
514	109044344	snv_chr6_109044344	Intron	x
515	109044354	snv_chr6_109044354	Intron	x
516	109044358	snv_chr6_109044358	Intron	x
517	109044361	snv_chr6_109044361	Intron	x
518	109044380	snv_chr6_109044380	Intron	x
519	109044390	snv_chr6_109044390	Intron	x
520	109044391	snv_chr6_109044391	Intron	x
521	109044400	snv_chr6_109044400	Intron	x
522	109044405	snv_chr6_109044405	Intron	x
523	109044422	snv_chr6_109044422	Intron	x
524	109044423	snv_chr6_109044423	Intron	x
525	109044441	snv_chr6_109044441	Intron	x
526	109044450	rs145452660	Intron		x
527	109044459	snv_chr6_109044459	Intron	x
528	109044464	snv_chr6_109044464	Intron	x
529	109044468	snv_chr6_109044468	Intron	x
530	109044469	snv_chr6_109044469	Intron	x
531	109044477	snv_chr6_109044477	Intron	x
532	109044493	snv_chr6_109044493	Intron	x
533	109044495	snv_chr6_109044495	Intron	x
534	109044654	rs111871611	Intron		x
535	109045005	rs115719875	Intron		x
536	109045518	snv_chr6_109045518	Intron	x
537	109045521	snv_chr6_109045521	Intron	x
538	109045776	rs12202234	Intron	x	x		x
539	109045936	snv_chr6_109045936	Intron	x			x
540	109046437	rs80349352	Intron		x
541	109046564	rs116446427	Intron		x
542	109046604	rs182554812	Intron		x
543	109046693	snv_chr6_109046693	Intron	x	x
544	109046973	rs7341233	Intron	x	x		x
545	109047231	snv_chr6_109047231	Intron		x
546	109047506	snv_chr6_109047506	Intron	x	x
547	109047770	snv_chr6_109047770	Intron	x
548	109047824	rs113090615	Intron		x
549	109048086	rs17598747	Intron	x	x		x
550	109048161	rs17069665	Intron	x	x		x
551	109048572	snv_chr6_109048572	Intron	x			x
552	109049116	snv_chr6_109049116	Intron	x
553	109049365	snv_chr6_109049365	Intron		x
554	109049382	rs149868219	Intron		x
555	109049835	snv_chr6_109049835	Intron		x
556	109050038	snv_chr6_109050038	Intron	x
557	109050134	snv_chr6_109050134	Intron	x
558	109050159	snv_chr6_109050159	Intron	x
559	109050629	rs141317296	Intron	x	x
560	109050858	rs3813498	Intron	x	x		x
561	109051298	snv_chr6_109051298	Intron	x
562	109051800	rs7762395	Intron	x	x		x
563	109052063	rs2022464	Intron	x	x		x
564	109052419	snv_chr6_109052419	Intron		x
565	109052588	snv_chr6_109052588	Intron		x
566	109052622	rs143716012	Intron	x	x
567	109052711	snv_chr6_109052711	Intron	x
568	109053733	rs150925035	Intron	x	x
569	109054409	rs117625482	Intron		x
570	109054465	rs111304324	Intron		x
571	109054837	rs190215139	Intron		x
572	109055034	rs1935957	Intron	x	x		x
573	109055795	rs72942587	Intron	x	x		x
574	109055970	rs62428909	Intron	x	x		x
575	109056094	rs117054112	Intron		x
576	109056373	rs111287986	Intron		x
577	109056538	rs17069673	Intron	x	x		x
578	109056762	snv_chr6_109056762	Intron		x
579	109056836	rs146174021	Intron	x	x
580	109057159	rs184393355	Intron		x
581	109057247	snv_chr6_109057247	Intron	x
582	109057535	rs112513200	Intron		x
583	109058348	rs9285397	Intron	x	x		x
584	109058569	rs72942591	Intron	x	x		x
585	109058651	rs190273963	Intron		x
586	109058661	rs12213895	Intron	x	x		x
587	109058662	rs182541933	Intron		x
588	109059030	rs4946930	Intron	x	x		x
589	109060668	rs13207511	Intron	x	x		x
590	109061412	rs60993310	Intron		x
591	109061778	snv_chr6_109061778	Intron	x
592	109061892	rs74838691	Intron	x	x
593	109062076	rs57882046	Intron		x
594	109062231	snv_chr6_109062231	Intron		x
595	109062554	rs73763154	Intron	x	x		x
596	109062715	snv_chr6_109062715	Intron	x
597	109062995	snv_chr6_109062995	Intron	x
598	109063003	snv_chr6_109063003	Intron	x
599	109063008	snv_chr6_109063008	Intron	x
600	109063066	snv_chr6_109063066	Intron	x
601	109063069	snv_chr6_109063069	Intron	x			x
602	109063073	snv_chr6_109063073	Intron	x
603	109063084	snv_chr6_109063084	Intron	x
604	109063092	snv_chr6_109063092	Intron	x
605	109063104	snv_chr6_109063104	Intron	x
606	109063105	snv_chr6_109063105	Intron	x
607	109063111	snv_chr6_109063111	Intron	x
608	109063112	snv_chr6_109063112	Intron	x
609	109063121	snv_chr6_109063121	Intron	x
610	109063130	snv_chr6_109063130	Intron	x
611	109063138	snv_chr6_109063138	Intron		x
612	109063139	rs113696917	Intron	x	x
613	109063160	snv_chr6_109063160	Intron	x
614	109063161	snv_chr6_109063161	Intron	x
615	109063174	snv_chr6_109063174	Intron	x
616	109063176	rs191417422	Intron	x	x
617	109063178	snv_chr6_109063178	Intron	x
618	109063181	snv_chr6_109063181	Intron	x
619	109063197	rs1935956	Intron	x	x		x
620	109063216	snv_chr6_109063216	Intron	x
621	109063726	rs118096655	Intron		x
622	109063852	snv_chr6_109063852	Intron	x
623	109064125	rs72942595	Intron	x	x		x
624	109064223	rs17310529	Intron	x	x		x
625	109064350	snv_chr6_109064350	Intron	x
626	109064382	snv_chr6_109064382	Intron	x
627	109064432	snv_chr6_109064432	Intron		x
628	109064626	rs145514005	Intron	x	x
629	109064759	snv_chr6_109064759	Intron	x
630	109065096	rs140413776	Intron		x
631	109065172	rs192818506	Intron	x	x
632	109065956	snv_chr6_109065956	Intron		x
633	109066591	snv_chr6_109066591	Intron	x
634	109066603	rs80171029	Intron	x	x
635	109066718	rs12202209	Intron	x	x		x
636	109066914	rs141604528	Intron	x	x
637	109067533	rs9486913	Intron	x	x		x
638	109067550	rs77437731	Intron	x	x
639	109067710	rs140850974	Intron		x
640	109067801	rs76435652	Intron	x	x
641	109067864	rs111282620	Intron		x
642	109067996	rs58451520	Intron	x	x
643	109068035	snv_chr6_109068035	Intron	x
644	109068219	rs79505422	Intron	x	x
645	109068873	snv_chr6_109068873	Intron	x
646	109068878	snv_chr6_109068878	Intron	x
647	109068916	snv_chr6_109068916	Intron	x
648	109068933	snv_chr6_109068933	Intron	x
649	109068941	snv_chr6_109068941	Intron	x
650	109068942	snv_chr6_109068942	Intron	x
651	109068967	snv_chr6_109068967	Intron		x
652	109068990	snv_chr6_109068990	Intron	x
653	109069003	snv_chr6_109069003	Intron	x
654	109069043	snv_chr6_109069043	Intron	x
655	109069067	snv_chr6_109069067	Intron	x
656	109069085	rs140867209	Intron		x
657	109069335	rs9480866	Intron	x	x
658	109069788	rs145350520	Intron	x	x
659	109070007	snv_chr6_109070007	Intron	x
660	109070138	rs1935955	Intron	x	x
661	109070327	snv_chr6_109070327	Intron	x
662	109071578	rs12207868	Intron	x	x		x
663	109071732	rs10457180	Intron	x	x		x
664	109072039	rs192236667	Intron		x
665	109072102	snv_chr6_109072102	Intron		x
666	109072246	snv_chr6_109072246	Intron	x
667	109072515	rs113440943	Intron		x
668	109072806	rs1935953	Intron	x	x
669	109073090	snv_chr6_109072102	Intron		x
670	109073105	rs139288406	Intron	x	x
671	109074539	rs6938053	Intron		x
672	109074592	snv_chr6_109074592	Intron	x
673	109074884	rs74939639	Intron	x	x
674	109075124	rs77565097	Intron	x	x
675	109075186	rs79189627	Intron	x	x
676	109075212	snv_chr6_109075212	Intron	x
677	109075370	rs12202049	Intron	x	x		x
678	109075492	rs72944303	Intron	x	x		x
679	109075533	snv_chr6_109075533	Intron		x
680	109076028	rs72944305	Intron	x	x		x
681	109076279	rs7744829	Intron	x	x
682	109076964	snv_chr6_109076964	Intron		x
683	109077077	rs148120666	Intron	x	x
684	109077078	snv_chr6_109077078	Intron		x
685	109077373	rs12209092	Intron	x	x		x
686	109077406	rs141883562	Intron	x	x
687	109077753	rs71558326	Intron	x	x		x
688	109077906	rs117420572	Intron		x
689	109078227	rs185161602	Intron		x
690	109078349	rs12197634	Intron	x	x		x
691	109078677	snv_chr6_109078677	Intron		x
692	109078708	snv_chr6_109078708	Intron		x
693	109079395	rs72944310	Intron	x	x		x
694	109079418	rs146921315	Intron	x	x
695	109079754	snv_chr6_109079754	Intron	x
696	109079854	snv_chr6_109079854	Intron	x
697	109080143	snv_chr6_109080143	Intron		x
698	109080285	rs149602708	Intron	x	x
699	109080574	rs144292169	Intron	x	x
700	109080595	rs72944313	Intron	x	x		x
701	109080791	rs13217795	Intron	x	x		x
702	109081146	rs11153120	Intron	x	x		x
703	109081271	rs12154031	Intron	x	x		x
704	109081439	rs4946932	Intron	x	x		x
705	109081570	rs10484255	Intron	x	x
706	109081962	snv_chr6_109081962	Intron		x
707	109082053	rs181973343	Intron		x
708	109082157	rs12203787	Intron	x	x		x
709	109082255	rs12203834	Intron	x	x		x
710	109082339	rs9480867	Intron	x	x		x
711	109082522	snv_chr6_109082522	Intron	x
712	109083531	rs143820678	Intron		x
713	109083800	rs7772662	Intron	x	x		x
714	109084356	rs9400239	Intron	x	x		x
715	109085476	snv_chr6_109085476	Intron		x
716	109085919	rs145661810	Intron		x
717	109085999	snv_chr6_109085999	Intron	x
718	109086307	rs149549781	Intron		x
719	109086489	snv_chr6_109086489	Intron	x
720	109086588	rs57990675	Intron	x	x
721	109086639	rs56826508	Intron	x	x
722	109086809	rs59629924	Intron	x	x
723	109086878	snv_chr6_109086878	Intron	x
724	109086969	snv_chr6_109086969	Intron	x
725	109086979	snv_chr6_109086979	Intron	x
726	109087060	snv_chr6_109087060	Intron		x
727	109087159	snv_chr6_109087159	Intron		x
728	109087305	rs80326875	Intron	x	x
729	109087737	snv_chr6_109087737	Intron	x
730	109087810	rs4946933	Intron	x	x		x
731	109087889	rs12212067	Intron	x	x		x
732	109088031	rs56924132	Intron	x	x
733	109088286	rs145128384	Intron	x	x
734	109088460	rs140637552	Intron		x
735	109088824	snv_chr6_109088824	Intron		x
736	109088828	snv_chr6_109088828	Intron	x
737	109088840	snv_chr6_109088840	Intron	x
738	109088861	snv_chr6_109088861	Intron	x
739	109088877	snv_chr6_109088877	Intron	x
740	109088878	snv_chr6_109088878	Intron	x
741	109088879	snv_chr6_109088879	Intron	x
742	109088888	snv_chr6_109088888	Intron	x
743	109088892	snv_chr6_109088892	Intron	x
744	109088899	snv_chr6_109088899	Intron	x
745	109088933	rs141846603	Intron	x	x
746	109088942	snv_chr6_109088942	Intron	x
747	109088948	snv_chr6_109088948	Intron	x
748	109088975	rs11153121	Intron	x	x
749	109089053	snv_chr6_109089053	Intron	x
750	109089074	rs62428929	Intron		x
751	109089120	snv_chr6_109089120	Intron	x
752	109089232	rs58334534	Intron	x
753	109089285	snv_chr6_109089285	Intron	x
754	109089855	rs139659751	Intron	x	x
755	109090152	rs112670969	Intron	x	x
756	109090220	rs9398171	Intron	x	x		x
757	109090280	rs142076680	Intron	x	x
758	109090352	rs183030381	Intron		x
759	109090419	snv_chr6_109090419	Intron		x
760	109090553	snv_chr6_109090553	Intron	x
761	109090675	rs140031880	Intron	x	x
762	109090760	rs12196996	Intron	x	x		x
763	109091006	snv_chr6_109091006	Intron	x
764	109091037	snv_chr6_109091037	Intron	x
765	109091173	rs111345966	Intron	x	x
766	109091192	rs140668066	Intron	x	x
767	109091212	snv_chr6_109091212	Intron	x
768	109091310	snv_chr6_109091310	Intron	x
769	109091476	rs61756661	Exon		x	x	x
770	109091750	rs145259784	Exon 3			x	x
771	109091914	rs374860833	Exon 3			x	x
772	109092090	rs181686373	Exon 3			x	x
773	109092246	snv_chr6_109092246	Exon 3			x	x
774	109092372	snv_chr6_109092372	Exon 3			x	x
775	109092586	rs113367269	Exon 3			x	x
776	109093004	snv_chr6_109093004	Intron		x
777	109093299	rs3778586	Intron		x		x
778	109093451	snv_chr6_109093451	Intron	x
779	109093456	rs150556958	Intron		x
780	109093513	snv_chr6_109093513	Intron	x
781	109093514	snv_chr6_109093514	Intron	x
782	109093524	snv_chr6_109093524	Intron	x
783	109093532	snv_chr6_109093532	Intron	x
784	109093534	snv_chr6_109093534	Intron	x
785	109093555	snv_chr6_109093555	Intron	x
786	109093585	snv_chr6_109093585	Intron	x
787	109093591	snv_chr6_109093591	Intron	x
788	109093620	snv_chr6_109093620	Intron	x
789	109093625	snv_chr6_109093625	Intron	x
790	109093637	snv_chr6_109093637	Intron	x			x
791	109093652	snv_chr6_109093652	Intron	x
792	109093653	snv_chr6_109093653	Intron	x
793	109093655	snv_chr6_109093655	Intron	x
794	109093659	snv_chr6_109093659	Intron	x
795	109093669	snv_chr6_109093669	Intron	x
796	109093672	snv_chr6_109093672	Intron		x
797	109093676	snv_chr6_109093676	Intron	x
798	109093872	rs76680083	Intron		x
799	109094086	rs190924256	Intron		x
800	109094234	snv_chr6_109094234	Intron	x
801	109094235	snv_chr6_109094235	Intron	x
802	109094240	snv_chr6_109094240	Intron	x
803	109094257	snv_chr6_109094257	Intron	x
804	109094262	snv_chr6_109094262	Intron	x
805	109094271	snv_chr6_109094271	Intron	x
806	109094273	snv_chr6_109094273	Intron	x
807	109094293	snv_chr6_109094293	Intron	x
808	109094295	snv_chr6_109094295	Intron	x
809	109094300	snv_chr6_109094300	Intron	x
810	109094305	snv_chr6_109094305	Intron	x
811	109094312	rs182812510	Intron		x
812	109094313	snv_chr6_109094313	Intron	x
813	109094322	snv_chr6_109094322	Intron	x
814	109094323	snv_chr6_109094323	Intron	x
815	109094324	snv_chr6_109094324	Intron	x
816	109094325	snv_chr6_109094325	Intron	x
817	109094345	rs139741999	Intron		x
818	109094356	snv_chr6_109094356	Intron	x
819	109094361	snv_chr6_109094361	Intron	x
820	109094369	snv_chr6_109094369	Intron	x
821	109094388	snv_chr6_109094388	Intron	x
822	109094389	snv_chr6_109094389	Intron	x
823	109094397	snv_chr6_109094397	Intron	x
824	109094398	snv_chr6_109094398	Intron	x
825	109094446	snv_chr6_109094446	Intron	x
826	109094479	snv_chr6_109094479	Intron	x
827	109094481	snv_chr6_109094481	Intron	x
828	109094542	snv_chr6_109094542	Intron	x
829	109094630	snv_chr6_109094630	Intron		x
830	109094877	rs2153960	Intron		x		x
831	109094878	rs151085382	Intron		x
832	109095288	rs3800226	Intron		x		x
833	109095951	snv_chr6_109096742	Intron		x
834	109096742	rs147028903	Intron		x
835	109096750	snv_chr6_109096750	Intron	x
836	109096751	snv_chr6_109096751	Intron	x
837	109096755	snv_chr6_109096755	Intron	x
838	109096759	snv_chr6_109096759	Intron	x
839	109096760	snv_chr6_109096760	Intron	x
840	109096761	snv_chr6_109096761	Intron	x
841	109096788	snv_chr6_109096788	Intron	x
842	109096792	snv_chr6_109096792	Intron	x
843	109096793	snv_chr6_109096793	Intron	x			x
844	109096796	snv_chr6_109096796	Intron	x
845	109096797	snv_chr6_109096797	Intron	x
846	109096804	snv_chr6_109096804	Intron	x
847	109096805	snv_chr6_109096805	Intron	x
848	109096818	snv_chr6_109096818	Intron	x
849	109096819	snv_chr6_109096819	Intron	x
850	109096858	snv_chr6_109096858	Intron	x
851	109096866	snv_chr6_109096866	Intron	x
852	109096871	snv_chr6_109096871	Intron	x
853	109096881	snv_chr6_109096881	Intron	x
854	109096883	snv_chr6_109096883	Intron	x
855	109096890	snv_chr6_109096890	Intron	x
856	109096900	rs191550813	Intron		x
857	109096903	snv_chr6_109096903	Intron	x
858	109096925	snv_chr6_109096925	Intron	x
859	109096934	rs184421133	Intron	x	x
860	109096948	snv_chr6_109096948	Intron	x
861	109096949	snv_chr6_109096949	Intron	x
862	109096961	snv_chr6_109096961	Intron	x
863	109096962	snv_chr6_109096962	Intron	x
864	109096977	snv_chr6_109096977	Intron	x
865	109096984	snv_chr6_109096984	Intron	x
866	109096987	snv_chr6_109096987	Intron	x
867	109096995	snv_chr6_109096995	Intron	x			x
868	109097011	snv_chr6_109097011	Intron	x
869	109097015	snv_chr6_109097015	Intron	x
870	109097030	rs143154445	Intron		x
871	109097498	rs141234681	Intron	x	x
872	109097552	rs150748330	Intron		x
873	109097625	snv_chr6_109097625	Intron	x
874	109097683	rs62428930	Intron	x	x		x
875	109097961	rs6939128	Intron	x
876	109098048	rs150059023	Intron	x	x
877	109098086	snv_chr6_109098086	Intron	x
878	109098304	rs142382024	Intron	x	x
879	109098379	rs73763159	Intron	x	x		x
880	109098499	rs4945815	Intron	x	x		x
881	109098781	rs141627417	Intron	x	x
882	109099339	rs3778587	Intron	x			x
883	109099378	rs57012130	Intron	x			x
884	109099504	rs7763137	Intron		x
885	109099673	rs150168336	Intron	x	x
886	109099827	snv_chr6_109099827	Intron		x
887	109100854	rs3800227	Intron	x	x		x
888	109101126	rs35396874	Intron	x	x		x
889	109101519	rs9398172	Intron	x	x		x
890	109101562	rs113065605	Intron	x	x
891	109101653	rs113320141	Intron	x	x
892	109101880	rs61192764	Intron	x	x		x
893	109102073	snv_chr6_109102073	Intron	x
894	109102667	rs112265856	Intron	x	x
895	109103108	rs144675737	Intron		x
896	109103216	snv_chr6_109103216	Intron	x
897	109103246	rs3778588	Intron	x	x		x
898	109103269	snv_chr6_109103269	Intron	x
899	109103270	rs77479069	Intron	x	x
900	109103340	rs72944329	Intron	x	x		x
901	109103441	rs3800228	Intron	x	x		x
902	109103445	rs143434007	Intron		x
903	109103479	snv_chr6_109103479	Intron		x
904	109103588	snv_chr6_109103588	Intron		x
905	109103656	rs3800229	Intron	x	x		x
906	109104128	rs9374040	Intron	x	x		x
907	109104304	rs9400240	Intron	x	x		x
908	109104344	rs147522869	Intron	x	x
909	109104358	snv_chr6_109104358	Intron	x
910	109104821	rs3800230	Intron	x	x		x
911	109104959	rs3800231	Intron	x	x		x
912	109105133	rs111601159	Intron		x
913	109105302	snv_chr6_109105302	Intron		x
914	109105483	snv_chr6_109105483	Intron		x
915	109105598	rs1935952	Intron	x	x		x
916	109105646	rs3800232	Intron	x	x		x
917	109105711	rs144147110	Intron	x	x
918	109105794	rs1935951	Intron	x	x		x
919	109105888	rs1935950	Intron	x			x
920	109105893	rs183392060	Intron		x
921	109105980	rs1935949	Intron	x	x		x
922	109106125	snv_chr6_109106125	Intron		x
923	109106666	snv_chr6_109106666	Intron	x
924	109106693	snv_chr6_109106693	Intron	x
925	109106704	snv_chr6_109106704	Intron	x
926	109106725	snv_chr6_109106725	Intron	x
927	109106786	rs13208954	Intron	x	x
928	109106792	snv_chr6_109106792	Intron		x
929	109106793	rs200902068	Intron		x
930	109106809	snv_chr6_109106809	Intron	x	x
931	109106822	snv_chr6_109106822	Intron	x
932	109106828	snv_chr6_109106828	Intron		x
933	109106853	rs111326678	Intron	x	x
934	109106859	snv_chr6_109106859	Intron	x
935	109106872	snv_chr6_109106872	Intron	x
936	109106892	snv_chr6_109106892	Intron	x	x
937	109106923	snv_chr6_109106923	Intron		x
938	109106969	rs9320265	Intron		x
939	109106991	snv_chr6_109106991	Intron		x
940	109107009	rs9398173	Intron	x	x
941	109107024	rs9320266	Intron	x	x
942	109107093	rs185046619	Intron		x
943	109107168	snv_chr6_109107168	Intron	x
944	109107338	rs148333222	Intron	x	x
945	109107435	rs4946935	Intron	x	x		x
946	109108735	rs4945816	Exon 4 (3'UTR)	x	x	x	x
947	109109087	snv_chr6_109109087	Exon 4 (3’UTR)			x
948	109109253	snv_chr6_109109253	3'UTR		x
949	109109651	rs13213342	Exon 4 (3’UTR)			x
950	109109689	rs181539642	Exon 4 (3'UTR)	x	x	x	x
951	109109805	rs146847197	Exon 4 (3’UTR)			x	x
952	109110014	rs4946936	Exon 4 (3'UTR)	x	x	x	x
953	109110316	snv_chr6_109110316	3'UTR	x
954	109110439	snv_chr6_109110439	3'UTR		x
955	109110653	snv_chr6_109110653	3'UTR	x
956	109110682	rs9400241	Exon 4 (3'UTR)	x	x	x	x
957	109110853	snv_chr6_109110853	Exon 4 (3'UTR)	x	x	x	x
958	109110893	snv_chr6_109110893	Exon 4 (3’UTR)			x
959	109110915	snv_chr6_109110915	Exon 4 (3’UTR)			x	x
960	109111072	rs192376282	Exon 4 (3’UTR)			x	x
961	109111278	snv_chr6_109111278	3'UTR		x
962	109111393	snv_chr6_109111393	3'UTR		x
963	109111468	snv_chr6_109111468	3'UTR		x
964	109111471	snv_chr6_109111471	3'UTR		x
965	109111474	snv_chr6_109111474	3'UTR		x
966	109111475	snv_chr6_109111475	3'UTR		x
967	109111481	snv_chr6_109111481	3'UTR		x
968	109111520	snv_chr6_109111520	3'UTR		x
969	109111537	snv_chr6_109111537	Exon 4 (3’UTR)			x	x
970	109111717	snv_chr6_109111717	3'UTR	x
971	109111718	snv_chr6_109111718	Exon 4 (3'UTR)		x	x	x
972	109111815	snp_109005122	Exon 4 (3’UTR)			x
973	109111871	rs118138902	Exon 4 (3’UTR)			x	x
974	109112126	snv_chr6_109112126	Exon 4 (3’UTR)			x	x
975	109112281	rs1062034	3'UTR	x	x	x	x
976	109112607	rs140445546	Exon 4 (3'UTR)		x	x	x
977	109112947	snv_chr6_109112947	Near 3'UTR		x
978	109113140	rs79471415	Near 3'UTR		x
979	109113325	snv_chr6_109113325	Near 3'UTR		x
980	109113531	rs1159806	Near 3'UTR	x	x
981	109113997	rs1268171	Near 3'UTR	x	x
982	109114142	snv_chr6_109114142	Near 3'UTR	x
983	109114215	rs1268170	Near 3'UTR	x	x		x
984	109114670	rs1268169	Near 3'UTR	x	x
985	109114709	rs150396330	Near 3'UTR	x	x
986	109114851	rs1268168	Near 3'UTR	x	x
987	109114876	rs1268167	Near 3'UTR	x	x		x
988	109114925	rs1268166	Near 3'UTR	x	x
989	109115071	rs1268165	Near 3'UTR	x	x		x
990	109115109	rs1268164	Near 3'UTR	x	x		x
991	109115187	snv_chr6_109115187	Near 3'UTR	x
992	109115267	snv_chr6_109115267	Near 3'UTR	x
993	109115488	snv_chr6_109115488	Near 3'UTR	x
994	109115597	snv_chr6_109115597	Near 3'UTR	x	x
995	109115691	rs1268163	Near 3'UTR	x	x		x
996	109115797	snv_chr6_109115797	Near 3'UTR	x
997	109115887	rs1268162	Near 3'UTR	x	x		x
998	109116249	snv_chr6_109116249	Near 3'UTR		x
999	109116339	rs1935958	Near 3'UTR	x	x
1000	109116679	snv_chr6_109116679	Near 3'UTR		x
1001	109118020	rs761779	Near 3'UTR	x	x		x
1002	109118081	rs730167	Near 3'UTR	x	x		x
1003	109118526	rs1268161	Near 3'UTR	x	x
1004	109118710	snv_chr6_109118710	Near 3'UTR	x
1005	109119037	rs73519981	Near 3'UTR	x
1006	109119075	snv_chr6_109119075	Near 3'UTR	x
1007	109119128	rs141848994	Near 3'UTR		x
1008	109119153	rs6937254	Near 3'UTR	x	x
1009	109119403	snv_chr6_109119403	Near 3'UTR	x	x
1010	109120357	rs2207731	Near 3'UTR	x	x		x
1011	109120377	rs148613944	Near 3'UTR		x
1012	109120431	snv_chr6_109120431	Near 3'UTR		x
1013	109120623	rs9486916	Near 3'UTR	x	x		x
1014	109120736	rs62428933	Near 3'UTR	x	x
1015	109120786	snv_chr6_109120786	Near 3'UTR		x
1016	109120911	rs72944364	Near 3'UTR	x	x		x
1017	109121054	snv_chr6_109121054	Near 3'UTR	x
1018	109121066	snv_chr6_109121066	Near 3'UTR	x
1019	109121079	snv_chr6_109121079	Near 3'UTR	x
1020	109121083	snv_chr6_109121083	Near 3'UTR	x
1021	109121122	snv_chr6_109121122	Near 3'UTR	x
1022	109121129	snv_chr6_109121129	Near 3'UTR	x
1023	109121130	snv_chr6_109121130	Near 3'UTR	x
1024	109121136	snv_chr6_109121136	Near 3'UTR	x
1025	109121146	snv_chr6_109121146	Near 3'UTR	x
1026	109121160	snv_chr6_109121160	Near 3'UTR	x
1027	109121162	snv_chr6_109121162	Near 3'UTR	x
1028	109121167	snv_chr6_109121167	Near 3'UTR	x
1029	109121169	snv_chr6_109121169	Near 3'UTR	x
1030	109121187	snv_chr6_109121187	Near 3'UTR	x
1031	109121247	rs112885748	Near 3'UTR		x
1032	109121916	rs1268180	Near 3'UTR	x	x		x
1033	109122011	snv_chr6_109122011	Near 3'UTR	x
1034	109122013	snv_chr6_109122013	Near 3'UTR	x
1035	109122193	snv_chr6_109122193	Near 3'UTR	x
1036	109122207	snv_chr6_109122207	Near 3'UTR	x
1037	109122210	snv_chr6_109122210	Near 3'UTR	x
1038	109122229	snv_chr6_109122229	Near 3'UTR	x
1039	109122230	snv_chr6_109122230	Near 3'UTR	x
1040	109122251	snv_chr6_109122251	Near 3'UTR	x
1041	109122260	snv_chr6_109122260	Near 3'UTR	x
1042	109122273	snv_chr6_109122273	Near 3'UTR	x
1043	109122274	snv_chr6_109122274	Near 3'UTR	x
1044	109122276	snv_chr6_109122276	Near 3'UTR	x
1045	109122278	snv_chr6_109122278	Near 3'UTR	x
1046	109122319	snv_chr6_109122319	Near 3'UTR	x
1047	109122320	snv_chr6_109122320	Near 3'UTR	x
1048	109122333	snv_chr6_109122333	Near 3'UTR	x
1049	109122367	snv_chr6_109122367	Near 3'UTR	x
1050	109122385	snv_chr6_109122385	Near 3'UTR	x
1051	109122386	snv_chr6_109122386	Near 3'UTR	x
1052	109122390	snv_chr6_109122390	Near 3'UTR	x
1053	109122406	snv_chr6_109122406	Near 3'UTR	x
1054	109122814	snv_chr6_109122814	Near 3'UTR	x
1055	109122929	rs62428934	Near 3'UTR	x	x
1056	109122979	snv_chr6_109122979	Near 3'UTR		x
1057	109123037	rs150011076	Near 3'UTR	x	x
1058	109123149	rs74707718	Near 3'UTR	x	x
1059	109123556	rs113839792	Near 3'UTR		x
1060	109123599	snv_chr6_109123599	Near 3'UTR	x
1061	109123609	rs114203554	Near 3'UTR		x
1062	109123614	snv_chr6_109123614	Near 3'UTR	x
1063	109123615	snv_chr6_109123615	Near 3'UTR	x
1064	109123714	snv_chr6_109123714	Near 3'UTR		x
1065	109123731	rs9486917	Near 3'UTR	x	x		x
1066	109123782	rs77705066	Near 3'UTR	x	x
1067	109123930	rs1268179	Near 3'UTR	x	x
1068	109123977	rs1268178	Near 3'UTR	x	x		x
1069	109124015	rs1268177	Near 3'UTR	x	x		x
1070	109124420	snv_chr6_109124420	Near 3'UTR		x
1071	109124634	rs743052	Near 3'UTR	x	x
1072	109124714	snv_chr6_109124714	Near 3'UTR	x
1073	109124739	rs1268176	Near 3'UTR	x	x
1074	109124767	snv_chr6_109124767	Near 3'UTR	x
1075	109124772	snv_chr6_109124772	Near 3'UTR	x
1076	109124777	snv_chr6_109124777	Near 3'UTR	x
1077	109124783	snv_chr6_109124783	Near 3'UTR	x
1078	109124838	snv_chr6_109124838	Near 3'UTR	x
1079	109124841	snv_chr6_109124841	Near 3'UTR	x
1080	109124842	snv_chr6_109124842	Near 3'UTR	x
1081	109124910	snv_chr6_109124910	Near 3'UTR	x
1082	109124992	snv_chr6_109124992	Near 3'UTR		x
1083	109124993	snv_chr6_109124993	Near 3'UTR		x
1084	109125015	rs1268175	Near 3'UTR	x	x
1085	109125498	rs184011319	Near 3'UTR		x
1086	109125507	snv_chr6_109125507	Near 3'UTR	x
1087	109125552	rs1268174	Near 3'UTR	x	x		x
1088	109125789	snv_chr6_109125789	Near 3'UTR	x
1089	109125965	snv_chr6_109125965	Near 3'UTR		x
1090	109126016	rs473268	Near 3'UTR	x	x		x
1091	109126105	rs72944374	Near 3'UTR	x	x		x
1092	109126192	snv_chr6_109126192	Near 3'UTR	x
1093	109126299	rs531111	Near 3'UTR	x	x		x
1094	109126381	snv_chr6_109126381	Near 3'UTR	x	x
1095	109126414	rs532093	Near 3'UTR	x	x
1096	109126453	snv_chr6_109126453	Near 3'UTR	x
1097	109126725	rs479744	Near 3'UTR	x	x		x
1098	109127025	rs557544	Near 3'UTR	x	x		x
1099	109127239	snv_chr6_109127239	Near 3'UTR	x
1100	109127327	rs4946938	Near 3'UTR	x	x		x
1101	109127416	rs561204	Near 3'UTR	x	x
1102	109127499	snv_chr6_109127499	Near 3'UTR		x
1103	109127782	snv_chr6_109127782	Near 3'UTR	x
1104	109128145	snv_chr6_109128145	Near 3'UTR	x
1105	109128295	snv_chr6_109128295	Near 3'UTR	x
1106	109128379	rs57567948	Near 3'UTR	x
SNVs were detected after resequencing using SOLiD sequencing by ligation (SBL), Illumina sequencing by synthesis (SBS), and Sanger sequencing technology in a total of 118 long-lived individuals and 158 younger controls. Listed are SNV IDs, SNV positions (hg18) and SNV localizations. The sequencing technologies which identified the respective SNV are marked with an ‘x’. SNVs selected for subsequen…
