# Supplementary material for: Identification and characterization of two functional variants in the human longevity gene FOXO3
Source: Nat Commun. 2017 Dec 12;8:2063. doi: 10.1038/s41467-017-02183-y (PMC5727304; doi:10.1038/s41467-017-02183-y)
Supplement: Supplementary file 4 — Supplementary Data 2 [file 41467_2017_2183_MOESM4_ESM.xlsx]

## Sheet: Sheet1
Supplementary Data 2. Association statistics for the 205 successfully genotyped SNVs in the German whole study population and centenarian subpopulation.
No.	SNV ID	Whole study population						Centenarian subsample
		MAFa LLI	MAFa Controls	PCCAb	ORc	95% C.I.d		MAFa LLI	MAFa Controls	PCCAb	ORc	95% C.I.d
		n=1,109	n=918					n=594	n=918
1	rs2274776	0.481	0.491	0.534	0.961	0.848-1.089		0.470	0.491	0.257	0.917	0.790-1.065
2	rs1571631	0.466	0.468	0.901	0.992	0.875-1.124		0.463	0.468	0.784	0.979	0.844-1.137
3	rs9480861	0.408	0.396	0.449	1054	0.920-1.207		0.425	0.396	0.138	1129	0.962-1.325
4	rs17531803	0.041	0.042	0.892	0.977	0.699-1.365		0.042	0.042	0.920	1020	0.688-1.513
5	rs1575676	0.412	0.382	0.072	1133	0.989-1.298		0.426	0.382	0.025	1201	1.023-1.411
6	rs9384677	0.035	0.036	0.946	0.988	0.691-1.411		0.037	0.036	0.919	1022	0.672-1.556
7	rs9384678	0.035	0.036	0.947	0.988	0.692-1.411		0.036	0.036	0.922	1021	0.671-1.554
8	rs9384679	0.416	0.385	0.066	1135	0.992-1.299		0.430	0.385	0.021	1207	1.029-1.415
9	rs79420173	0.051	0.060	0.258	0.842	0.624-1.135		0.047	0.060	0.149	0.768	0.536-1.100
10	rs6927268	0.233	0.222	0.449	1063	0.908-1.244		0.232	0.222	0.563	1057	0.877-1.273
11	rs6911407	0.420	0.390	0.059	1131	0.996-1.285		0.438	0.390	0.011	1217	1.047-1.416
12	rs72940651	0.089	0.096	0.492	0.923	0.735-1.160		0.088	0.096	0.518	0.914	0.696-1.200
13	rs6930527	0.095	0.095	0.946	1008	0.807-1.258		0.095	0.095	0.952	1008	0.775-1.311
14	rs77626104	0.050	0.054	0.586	0.921	0.685-1.239		0.048	0.054	0.477	0.878	0.614-1.257
15	rs113700100	0.047	0.053	0.469	0.894	0.660-1.211		0.044	0.053	0.340	0.835	0.577-1.210
16	rs9372187	0.089	0.079	0.332	1139	0.875-1.484		0.085	0.079	0.627	1080	0.791-1.476
17	rs768023	0.421	0.390	0.051	1135	0.999-1.290		0.438	0.390	0.010	1219	1.048-1.418
18	rs9486902	0.178	0.152	0.040	1212	1.009-1.456		0.194	0.152	0.005	1349	1.092-1.665
19	rs7746906	0.145	0.125	0.067	1185	0.988-1.423		0.145	0.125	0.123	1183	0.955-1.466
20	snv_chr6_108986029	0.015	0.017	0.610	0.879	0.536-1.441		0.014	0.017	0.462	0.796	0.434-1.462
21	rs145562362	0.039	0.036	0.628	1086	0.778-1.516		0.039	0.036	0.672	1088	0.737-1.607
22	snv_chr6_108986635	4.6x10-4	0.001	0.463	0.419	0.038-4.619		8.65x10-4	0.001	0.846	0.789	0.071-8.708
23	rs74447671	0.049	0.054	0.462	0.894	0.663-1.205		0.046	0.054	0.363	0.845	0.588-1.215
24	snv_chr6_108987041	0	0.001	0.122	0	NA		0	0.001	0.260	0	NA
25	rs72940666	0.042	0.039	0.652	1075	0.785-1.473		0.047	0.039	0.334	1195	0.833-1.714
26	rs192590091	0.022	0.019	0.463	1178	0.760-1.826		0.022	0.019	0.640	1132	0.674-1.901
27	snv_chr6_108988580	0	5.9x10-4	0.269	0	NA		0	5.92x10-4	0.418	0	NA
28	rs141079241	0.008	0.009	0.855	0.939	0.478-1.847		0.007	0.009	0.554	0.774	0.330-1.814
29	rs9374037	0.040	0.037	0.590	1093	0.791-1.509		0.044	0.037	0.339	1198	0.827-1.735
30	rs58775446	0.039	0.040	0.934	0.986	0.701-1.385		0.040	0.040	0.924	1020	0.683-1.522
31	rs9386735	0.019	0.022	0.596	0.874	0.533-1.436		0.018	0.022	0.525	0.827	0.459-1.488
32	rs9384680	0.038	0.045	0.262	0.827	0.593-1.153		0.040	0.045	0.525	0.881	0.594-1.304
33	rs1536057	0.308	0.285	0.120	1117	0.972-1.283		0.319	0.285	0.054	1177	0.997-1.389
34	rs111254195	0.050	0.054	0.591	0.922	0.684-1.241		0.048	0.054	0.518	0.888	0.620-1.272
35	rs74998990	0.067	0.073	0.520	0.911	0.684-1.212		0.062	0.073	0.321	0.840	0.594-1.186
36	rs72940674	0.044	0.042	0.754	1051	0.772-1.430		0.048	0.042	0.438	1151	0.807-1.641
37	rs17532174	0.048	0.057	0.251	0.836	0.615-1.136		0.045	0.057	0.179	0.778	0.539-1.123
38	rs2253310	0.422	0.389	0.035	1145	1.009-1.300		0.440	0.389	0.006	1235	1.064-1.433
39	rs113032762	0.045	0.049	0.677	0.931	0.665-1.303		0.043	0.049	0.534	0.883	0.596-1.307
40	rs112704843	0.046	0.053	0.375	0.866	0.629-1.191		0.043	0.053	0.260	0.803	0.548-1.176
41	rs35214426	0.089	0.080	0.413	1116	0.858-1.451		0.085	0.080	0.722	1058	0.776-1.443
42	rs9372190	0.089	0.080	0.413	1116	0.858-1.451		0.085	0.080	0.722	1058	0.776-1.443
43	rs9384681	0.043	0.040	0.647	1083	0.769-1.525		0.046	0.040	0.470	1154	0.783-1.699
44	rs12055603	0.035	0.027	0.200	1325	0.861-2.039		0.039	0.027	0.113	1475	0.909-2.391
45	rs72940678	0.038	0.031	0.307	1235	0.823-1.853		0.042	0.031	0.150	1396	0.885-2.201
46	rs2490272	0.422	0.388	0.034	1147	1.011-1.302		0.439	0.388	0.007	1230	1.059-1.428
47	rs2802288	0.420	0.387	0.038	1146	1.008-1.303		0.438	0.387	0.007	1234	1.060-1.437
48	rs112430040	0.048	0.045	0.722	1065	0.753-1.506		0.040	0.045	0.549	0.878	0.572-1.345
49	rs2883881	0.092	0.093	0.886	0.984	0.788-1.228		0.090	0.093	0.755	0.959	0.737-1.248
50	rs12200646	0.143	0.123	0.077	1184	0.982-1.429		0.143	0.123	0.145	1182	0.944-1.480
51	rs9384683	0.086	0.070	0.106	1261	0.951-1.673		0.081	0.070	0.345	1173	0.842-1.635
52	rs7747393	0.172	0.158	0.342	1100	0.903-1.340		0.181	0.158	0.166	1174	0.935-1.473
53	rs10499051	0.093	0.093	0.983	1002	0.803-1.251		0.092	0.093	0.935	0.989	0.761-1.286
54	rs17598170	0.050	0.054	0.582	0.920	0.684-1.238		0.048	0.054	0.481	0.879	0.614-1.258
55	rs2802290	0.421	0.394	0.077	1122	0.988-1.275		0.439	0.394	0.016	1204	1.035-1.400
56	rs12206094	0.325	0.287	0.010	1196	1.044-1.369		0.345	0.287	8.61x10-4	1306	1.116-1.529
57	rs17532496	0.046	0.044	0.802	1046	0.737-1.485		0.037	0.044	0.381	0.822	0.529-1.276
58	rs2802292	0.420	0.385	0.025	1157	1.019-1.314		0.436	0.385	0.006	1236	1.063-1.436
59	rs17532552	0.052	0.057	0.484	0.907	0.690-1.193		0.047	0.057	0.268	0.827	0.592-1.157
60	rs72940696	0.046	0.040	0.361	1153	0.849-1.567		0.048	0.040	0.297	1208	0.847-1.723
61	rs13220810	0.247	0.262	0.265	0.920	0.795-1.065		0.227	0.262	0.040	0.828	0.691-0.991
62	rs17532573	0.053	0.059	0.362	0.882	0.674-1.155		0.048	0.059	0.200	0.806	0.579-1.122
63	rs9480865	0.165	0.157	0.452	1068	0.900-1.267		0.186	0.157	0.039	1229	1.010-1.495
64	rs9386740	0.041	0.035	0.362	1164	0.839-1.616		0.044	0.035	0.224	1262	0.867-1.837
65	rs17069647	0.096	0.098	0.836	0.978	0.793-1.206		0.096	0.098	0.822	0.972	0.758-1.246
66	rs17532643	0.053	0.059	0.423	0.896	0.684-1.173		0.048	0.059	0.214	0.811	0.582-1.129
67	rs55758249	0.041	0.036	0.442	1136	0.821-1.571		0.044	0.036	0.275	1231	0.847-1.787
68	rs2802293	0	5.4x10-4	0.275	0	NA		0	5.45x10-4	0.427	0	NA
69	rs58157973	0.145	0.124	0.080	1196	0.978-1.461		0.148	0.124	0.077	1229	0.977-1.544
70	snv_chr6_109028341	4.6x10-4	5.5x10-4	0.898	0.834	0.052-13.35		8.56x10-4	5.46x10-4	0.748	1569	0.098-25.11
71	rs9372191	0.038	0.029	0.154	1301	0.905-1.869		0.041	0.029	0.088	1426	0.947-2.148
72	rs7775621	0.040	0.040	0.943	1012	0.722-1.420		0.041	0.040	0.824	1046	0.703-1.557
73	rs72942509	0.024	0.022	0.623	1115	0.723-1.719		0.025	0.022	0.532	1172	0.711-1.933
74	rs7753734	0.170	0.157	0.279	1098	0.927-1.300		0.184	0.157	0.053	1214	0.998-1.477
75	rs2764261	0.419	0.386	0.032	1150	1.012-1.306		0.436	0.386	0.007	1232	1.060-1.432
76	rs7754626	0.174	0.157	0.158	1128	0.954-1.334		0.190	0.157	0.019	1260	1.039-1.529
77	rs112928189	0.049	0.045	0.592	1100	0.777-1.556		0.040	0.045	0.611	0.895	0.583-1.373
78	rs17532874	0.054	0.061	0.386	0.878	0.654-1.179		0.049	0.061	0.218	0.801	0.562-1.141
79	rs2764264	0.342	0.308	0.026	1163	1.018-1.329		0.358	0.308	0.005	1249	1.068-1.460
80	rs72942519	0.120	0.115	0.629	1054	0.852-1.302		0.123	0.115	0.538	1079	0.847-1.376
81	rs4317448	0.195	0.170	0.046	1186	1.003-1.404		0.208	0.170	0.010	1288	1.061-1.563
82	snv_chr6_109043940	4.6x10-4	0.001	0.464	0.420	0.038-4.630		8.63x10-4	0.001	0.847	0.790	0.072-8.722
83	rs12202234	0.117	0.108	0.388	1094	0.892-1.343		0.116	0.108	0.526	1081	0.850-1.376
84	snv_chr6_109045936	0.002	0.001	0.543	1684	0.308-9.202		0.003	0.001	0.158	3183	0.582-17.40
85	rs7341233	0.134	0.124	0.429	1086	0.886-1.330		0.135	0.124	0.447	1095	0.867-1.383
86	rs17598747	0.120	0.105	0.212	1159	0.919-1.461		0.122	0.105	0.220	1183	0.904-1.548
87	rs17069665	0.134	0.123	0.335	1102	0.904-1.344		0.132	0.123	0.501	1084	0.857-1.370
88	snv_chr6_109048572	0.324	0.299	0.098	1122	0.979-1.286		0.331	0.299	0.082	1157	0.982-1.363
89	rs3813498	0.202	0.179	0.070	1158	0.988-1.357		0.219	0.179	0.007	1288	1.072-1.548
90	rs7762395	0.169	0.154	0.221	1112	0.938-1.319		0.179	0.154	0.079	1195	0.980-1.458
91	rs2022464	0.337	0.300	0.014	1183	1.035-1.353		0.353	0.300	0.003	1270	1.086-1.458
92	rs1935957	0.023	0.019	0.499	1193	0.715-1.992		0.025	0.019	0.350	1317	0.738-2.351
93	rs72942587	0.018	0.021	0.573	0.870	0.537-1.412		0.017	0.021	0.522	0.825	0.457-1.488
94	rs62428909	0.105	0.117	0.306	0.886	0.702-1.117		0.108	0.117	0.537	0.918	0.699-1.205
95	rs17069673	0.013	0.010	0.310	1357	0.751-2.451		0.011	0.010	0.715	1143	0.558-2.341
96	rs9285397	0.179	0.159	0.079	1161	0.983-1.371		0.196	0.159	0.008	1295	1.069-1.569
97	rs72942591	0.021	0.023	0.754	0.931	0.594-1.459		0.022	0.023	0.835	0.945	0.554-1.611
98	rs12213895	0.119	0.111	0.468	1083	0.873-1.342		0.122	0.111	0.418	1107	0.866-1.417
99	rs4946930	0.170	0.150	0.090	1159	0.977-1.374		0.185	0.150	0.013	1281	1.053-1.558
100	rs13207511	0.248	0.264	0.289	0.917	0.780-1.077		0.235	0.264	0.109	0.857	0.710-1.035
101	rs73763154	0.123	0.113	0.368	1102	0.892-1.362		0.127	0.113	0.269	1146	0.900-1.458
102	snv_chr6_109063069	4.6x10-4	0	0.360	NA	NA		8.56x10-4	0	0.211	NA	NA
103	rs1935956	4.8x10-4	6.0x10-4	0.874	0.800	0.050-12.79		0	5.99x10-4	0.414	0	0
104	rs72942595	0.118	0.106	0.314	1127	0.893-1.423		0.121	0.106	0.276	1162	0.887-1.521
105	rs17310529	0.116	0.107	0.372	1098	0.894-1.348		0.114	0.107	0.539	1079	0.847-1.373
106	rs12202209	0.121	0.114	0.553	1066	0.863-1.317		0.122	0.114	0.531	1081	0.848-1.378
107	rs9486913	0.175	0.155	0.089	1157	0.978-1.368		0.192	0.155	0.009	1294	1.067-1.570
108	rs12207868	0.119	0.108	0.341	1119	0.888-1.410		0.122	0.108	0.318	1147	0.877-1.499
109	rs10457180	0.335	0.301	0.021	1171	1.024-1.340		0.352	0.301	0.004	1262	1.078-1.476
110	rs12202049	0.120	0.112	0.388	1089	0.897-1.323		0.121	0.112	0.419	1099	0.875-1.380
111	rs72944303	0.020	0.016	0.401	1266	0.729-2.199		0.022	0.016	0.341	1354	0.724-2.535
112	rs72944305	0.019	0.020	0.812	0.943	0.583-1.526		0.019	0.020	0.841	0.943	0.532-1.673
113	rs12209092	0.119	0.106	0.268	1140	0.904-1.438		0.120	0.106	0.338	1141	0.871-1.496
114	rs71558326	0.247	0.261	0.320	0.930	0.805-1.073		0.231	0.261	0.064	0.850	0.715-1.010
115	rs12197634	0.120	0.114	0.589	1060	0.858-1.310		0.122	0.114	0.578	1072	0.840-1.367
116	rs72944310	0.021	0.021	0.883	1036	0.643-1.670		0.021	0.021	0.983	0.994	0.569-1.737
117	rs72944313	0.025	0.022	0.639	1114	0.710-1.746		0.026	0.022	0.514	1184	0.713-1.968
118	rs13217795	0.332	0.303	0.050	1145	1.000-1.310		0.348	0.303	0.011	1228	1.048-1.438
119	rs11153120	0.124	0.116	0.461	1082	0.877-1.335		0.124	0.116	0.500	1087	0.853-1.384
120	rs12154031	0.116	0.108	0.469	1078	0.879-1.323		0.113	0.108	0.697	1049	0.824-1.335
121	rs4946932	0.337	0.303	0.022	1170	1.023-1.337		0.353	0.303	0.004	1258	1.076-1.472
122	rs12203787	0.134	0.125	0.460	1080	0.881-1.323		0.135	0.125	0.468	1090	0.863-1.377
123	rs12203834	0.129	0.119	0.328	1103	0.907-1.341		0.126	0.119	0.582	1067	0.847-1.345
124	rs9480867	0.175	0.153	0.068	1170	0.988-1.385		0.192	0.153	0.006	1311	1.080-1.592
125	rs7772662	0.130	0.122	0.484	1077	0.876-1.324		0.130	0.122	0.555	1074	0.846-1.364
126	rs9400239	0.335	0.303	0.033	1158	1.012-1.326		0.351	0.303	0.007	1243	1.060-1.458
127	rs4946933	0.023	0.018	0.247	1311	0.828-2.074		0.025	0.018	0.198	1406	0.835-2.367
128	rs12212067	0.122	0.111	0.306	1111	0.908-1.359		0.122	0.111	0.369	1114	0.880-1.410
129	rs9398171	0.330	0.298	0.026	1165	1.018-1.332		0.348	0.298	0.004	1262	1.079-1.476
130	rs12196996	0.104	0.100	0.639	1052	0.850-1.303		0.103	0.100	0.753	1041	0.810-1.339
131	rs61756661	0.009	0.010	0.665	0.870	0.463-1.635		0.006	0.010	0.194	0.566	0.237-1.351
132	rs145259784	0.001	0.002	0.833	0.842	0.170-4.177		0.002	0.002	0.974	1030	0.172-6.175
133	rs374860833	0	0.001	0.123	0	NA		0	0.001	0.255	0	NA
134	rs181686373	4.5x10-4	5.5x10-4	0.893	0.828	0.052-13.24		8.41x10-4	5.45x10-4	0.757	1544	0.097-24.71
135	snv_chr6_109092246	4.5x10-4	0	0.363	NA	NA		8.41x10-4	0	0.214	NA	NA
136	snv_chr6_109092372	9.0x10-4	5.4x10-4	0.677	1656	0.150-18.28		8.41x10-4	5.45x10-4	0.757	1544	0.097-24.71
137	rs113367269	0.004	0.007	0.274	0.619	0.260-1.473		0.005	0.007	0.603	0.771	0.289-2.059
138	rs3778586	0.126	0.114	0.245	1120	0.925-1.357		0.126	0.114	0.313	1123	0.897-1.407
139	snv_chr6_109093637	0	5.6x10-4	0.277	0	NA		0	5.56x10-4	0.430	0	NA
140	rs2153960	0.332	0.299	0.024	1167	1.020-1.334		0.349	0.299	0.004	1256	1.074-1.469
141	rs3800226	0.112	0.104	0.416	1087	0.890-1.328		0.114	0.104	0.395	1108	0.875-1.401
142	snv_chr6_109096793	0	5.5x10-4	0.274	0	NA		0	5.46x10-4	0.425	0	NA
143	snv_chr6_109096995	0.013	0.012	0.906	1036	0.581-1.847		0.014	0.012	0.688	1146	0.588-2.233
144	rs76050897	4.6x10-4	0	0.360	NA	NA		8.60x10-4	0	0.210	NA	NA
145	rs62428930	0.045	0.049	0.573	0.919	0.685-1.233		0.047	0.049	0.871	0.972	0.689-1.372
146	rs73763159	0.110	0.102	0.425	1086	0.887-1.330		0.112	0.102	0.380	1112	0.877-1.410
147	rs4945815	0.002	0.003	0.546	0.668	0.179-2.493		0.003	0.003	0.935	0.942	0.225-3.950
148	rs3778587	0.001	0.001	0.802	1256	0.210-7.527		0.003	0.001	0.332	2364	0.395-14.17
149	rs57012130	4.6x10-4	0	0.360	NA	NA		8.59x10-4	0	0.210	NA	NA
150	rs3800227	0.302	0.269	0.020	1178	1.027-1.353		0.317	0.269	0.004	1264	1.075-1.485
151	rs35396874	0.328	0.294	0.019	1174	1.027-1.343		0.344	0.294	0.004	1260	1.076-1.474
152	rs9398172	0.330	0.294	0.013	1186	1.037-1.357		0.347	0.294	0.002	1277	1.091-1.494
153	rs61192764	0.138	0.128	0.347	1092	0.909-1.312		0.142	0.128	0.281	1125	0.908-1.394
154	rs3778588	0.169	0.158	0.350	1085	0.915-1.286		0.187	0.158	0.039	1228	1.010-1.494
155	rs72944329	0.024	0.022	0.684	1090	0.719-1.655		0.024	0.022	0.694	1103	0.677-1.798
156	rs3800228	0.326	0.293	0.026	1165	1.018-1.333		0.342	0.293	0.005	1253	1.070-1.467
157	rs3800229	0.327	0.293	0.020	1174	1.026-1.342		0.343	0.293	0.004	1262	1.078-1.477
158	rs9374040	0.327	0.294	0.022	1169	1.022-1.338		0.343	0.294	0.005	1255	1.072-1.469
159	rs9400240	0.323	0.294	0.051	1146	1.000-1.314		0.336	0.294	0.015	1220	1.038-1.433
160	rs3800230	0.138	0.127	0.331	1095	0.912-1.316		0.142	0.127	0.265	1130	0.912-1.400
161	rs3800231	0.327	0.296	0.039	1153	1.007-1.320		0.342	0.296	0.009	1237	1.055-1.450
162	rs1935952	0.330	0.293	0.012	1189	1.038-1.362		0.343	0.293	0.004	1261	1.074-1.479
163	rs3800232	0.138	0.127	0.285	1105	0.920-1.328		0.142	0.127	0.232	1140	0.920-1.413
164	rs1935951	0.316	0.273	0.006	1229	1.061-1.424		0.325	0.273	0.004	1282	1.080-1.522
165	rs1935950	4.6x10-4	0.001	0.463	0.419	0.038-4.621		0	0.001	0.260	0	NA
166	rs1935949	0.315	0.281	0.023	1177	1.023-1.354		0.337	0.281	0.002	1301	1.105-1.531
167	rs4946935	0.349	0.304	0.003	1228	1.072-1.406		0.370	0.304	2.62x10-4	1345	1.147-1.577
168	rs4945816*	0.325	0.291	0.020	1174	1.025-1.344		0.343	0.291	0.003	1273	1.087-1.491
169	rs181539642	0.010	0.004	0.040	2287	1.016-5.148		0.008	0.004	0.249	1742	0.670-4.529
170	rs146847197	0.007	0.010	0.280	0.693	0.356-1.352		0.007	0.010	0.300	0.647	0.282-1.483
171	rs4946936*	0.328	0.294	0.020	1172	1.025-1.341		0.346	0.294	0.003	1267	1.083-1.483
172	rs9400241*	0.329	0.299	0.041	1150	1.006-1.315		0.343	0.299	0.011	1226	1.049-1.433
173	snv_chr6_109110853	0.010	0.007	0.222	1548	0.764-3.137		0.009	0.007	0.400	1421	0.625-3.320
174	snv_chr6_109110915	4.5x10-4	5.5x10-4	0.893	0.827	0.052-13.23		8.41x10-4	5.45x10-4	0.757	1544	0.097-24.71
175	rs192376282	0.020	0.012	0.056	1646	0.983-2.757		0.015	0.012	0.484	1250	0.668-2.341
176	snv_chr6_109111537	4.5x10-4	0	0.363	NA	NA		8.41x10-4	0	0.214	NA	NA
177	snv_chr6_109111718	0.012	0.005	0.020	2405	1.124-5.146		0.009	0.005	0.150	1895	0.783-4.587
178	rs118138902	0.003	0.002	0.716	1264	0.356-4.486		0.003	0.002	0.845	1161	0.260-5.199
179	snv_chr6_109112126	0.052	0.056	0.571	0.924	0.701-1.216		0.049	0.056	0.421	0.872	0.625-1.217
180	rs111727905*	0.334	0.304	0.039	1151	1.007-1.315		0.349	0.304	0.009	1230	1.053-1.437
181	rs140445546	0.004	0.005	0.379	0.660	0.260-1.676		0.004	0.005	0.635	0.771	0.263-2.261
182	rs1268170	0.390	0.346	0.022	1204	1.027-1.411		0.403	0.346	0.014	1271	1.050-1.539
183	rs1268167	0.364	0.337	0.122	1128	0.968-1.315		0.363	0.337	0.200	1124	0.940-1.345
184	rs1268165	0.373	0.345	0.092	1130	0.980-1.302		0.384	0.345	0.040	1186	1.007-1.397
185	rs1268164	0.364	0.336	0.114	1131	0.971-1.318		0.363	0.336	0.192	1127	0.942-1.348
186	rs1268163	0.362	0.339	0.169	1107	0.958-1.278		0.377	0.339	0.053	1177	0.998-1.390
187	rs1268162	0.367	0.340	0.132	1125	0.965-1.312		0.367	0.340	0.203	1124	0.939-1.347
188	rs761779	0.160	0.146	0.299	1106	0.914-1.338		0.175	0.146	0.053	1236	0.997-1.532
189	rs730167	0.163	0.148	0.214	1127	0.934-1.360		0.179	0.148	0.035	1256	1.016-1.553
190	rs2207731	0.375	0.345	0.080	1136	0.985-1.310		0.386	0.345	0.038	1190	1.010-1.403
191	rs9486916	0.200	0.177	0.082	1167	0.980-1.390		0.218	0.177	0.009	1299	1.067-1.582
192	rs72944364	0.023	0.018	0.329	1259	0.792-1.999		0.024	0.018	0.251	1359	0.803-2.298
193	rs1268180	0.349	0.326	0.184	1111	0.951-1.297		0.346	0.326	0.316	1097	0.915-1.315
194	rs9486917	0.145	0.139	0.647	1050	0.852-1.295		0.135	0.139	0.824	0.972	0.757-1.248
195	rs1268178	0.367	0.334	0.032	1160	1.012-1.330		0.366	0.334	0.081	1154	0.982-1.356
196	rs1268177	0.373	0.339	0.044	1158	1.004-1.335		0.381	0.339	0.031	1198	1.017-1.412
197	rs1268174	0.360	0.331	0.103	1137	0.975-1.326		0.353	0.331	0.301	1100	0.918-1.318
198	rs473268	0.363	0.340	0.144	1103	0.967-1.257		0.367	0.340	0.142	1124	0.962-1.313
199	rs72944374	0.021	0.018	0.508	1197	0.702-2.043		0.023	0.018	0.381	1309	0.715-2.399
200	rs531111	0.197	0.173	0.067	1173	0.989-1.392		0.209	0.173	0.022	1262	1.034-1.540
201	rs479744	0.218	0.199	0.137	1124	0.964-1.312		0.235	0.199	0.017	1243	1.039-1.488
202	rs557544	0.337	0.313	0.132	1119	0.967-1.296		0.344	0.313	0.097	1154	0.974-1.366
203	rs4946938	0.073	0.070	0.721	1048	0.810-1.355		0.082	0.070	0.252	1188	0.885-1.595
204	rs519007	0.193	0.192	0.951	1005	0.858-1.178		0.182	0.192	0.497	0.936	0.773-1.133
205	rs12208908	0.251	0.225	0.064	1151	0.992-1.336		0.246	0.225	0.189	1124	0.944-1.340
Whole German study population: 1,109 LLI ≥ 95 years (95-110 years, mean: 99.3 years) including 594 centenarians (100-110 years, mean: 101.4 years), 918 younger controls (60-75 years, mean: 67.0 years). The 54 significant SNVs are highlighted in bold letters and the 4 significant exonic SNVs are additionally marked with an asterisk.
SNVs were selected using the following bioinformatic tools and databases: UCSC Genome Browser (https://genome.ucsc.edu/), RegulomeDB (http://regulome.stanford.edu/), FuncPred (http://snpinfo.niehs.nih.gov/snpinfo/snpfunc.htm), and the Ensembl gene annotation system (http://www.ensembl.org/index.html).
a Minor allele frequency, MAF; the definition of the minor allele is based on controls
b Allelic P-values, PCCA; calculated with chi-squared test with one degree of freedom
cOdds ratio for longevity, OR; based on the minor allele in controls
d 95% confidence interval, 95% C.I.; C.I. for the odds ratio
Chr, chromosome; NA, not available; SNV, single nucleotide variant
