# Supplementary material for: Identification and characterization of two functional variants in the human longevity gene FOXO3
Source: Nat Commun. 2017 Dec 12;8:2063. doi: 10.1038/s41467-017-02183-y (PMC5727304; doi:10.1038/s41467-017-02183-y)
Supplement: Supplementary file 5 — Supplementary Data 3 [file 41467_2017_2183_MOESM5_ESM.xlsx]

## Sheet: RainDance Primer
Supplementary Data 3. Primers used in FOXO3 targeted enrichment.
No.	Customer TargetID	Chr	Chr Start	Chr End	Genome Build	bed File	Design Code	Amplicon Length	Amplicon %GC	Amplicon Sequence with Primers	Target Covered 100%	Sense Start	Antisense Start	Target Start	Target End	Sense_Length	Sense_Tm	Sense_Sequence	Sense_Primer_ID	Antisense_Length	Antisense_Tm	Antisense_Sequence	Antisense_Primer_ID
1	FOXO3	6	108858264	109021307	HG19 dbSNP130	chr6 108858263 108858755	Unique	533	49	GTGGTAACCTCACACATCAAATTTCACTGGAGCAATCCAACTCTTTTATATTTCTGTCTCACTCTCCCTCTCTCTTTTTCCATTAAGTGGTTTTGAGGTCATCTCAAGTGAGGCCATTTCATCAAACTAGACTTTATAACAAAGTACTTTAAGAGGACCAGGGTGAAGCCACTCACTCCATTTTTATGGTCAGTGATCACAGCATCCCTGACCCTTACAGTCTAGTGTGGAGGTGGTGGGTGGAGTGGGGGAGACAGATAGTAAACAAATCACCATAAAAATAAATGAGACAACAACAGGGTGTGTTTAGGACTGAGACAAAAATGAAGACGGGTGCTGTGCTGGGAAGTGTCCAGGGTGCCCTGGGATCAGAAGGTCAGAGAAGGCCTCTGAGGAGAC…	Yes	108858243	108858775	108858264	108858755	20	58.116	GTGGTAACCTCACACATCAA	rdt_01796_0010002_e1_t1_L	20	58.813	TCTTCCTGTTCCTCCCATAC	rdt_01796_0010002_e1_t1_R
2	FOXO3	6	108858264	109021307	HG19 dbSNP130	chr6 108858713 108859190	Unique	517	49	GGCAGAGCATTCTAGTCAGAGGGAAGCTGGCACAAGGGCCCAAAGGCAGGGCTGTGTTTGGGGTATGGGAGGAACAGGAAGAACATCTGTGAGTTGGCAACTAATGGCTTTTTTCCCCAGCTGGGTAAAAAGTGTTATTAAAAACCCAATGTATCTGGAATATTGTAGCGGGTGCTACTGCCACATCCCAGGCCACCACCTGTGGATTTTTGTTTGTCCTTGAGAGCGATCTGGTGAGGCCTTCACCCTTCCTCCTCCCTCTGTACTTTCCCCTGATGGGTGTCCCTCTTTGATGGCATCTCCAAAACTTCACCTTATCACCTTTTCTTGGTCCTTTTCCTCTTGCTGCCATAATACAAAAGCCTGTACCACTGAGCAGAATGCCACCTCCTCCAGGAA…	Yes	108858694	108859210	108858713	108859190	19	57.948	GGCAGAGCATTCTAGTCAG	rdt_01796_0010002_e1_t2_L	20	57.932	CATACAGTCCAGGGTAGAGA	rdt_01796_0010002_e1_t2_R
3	FOXO3	6	108858264	109021307	HG19 dbSNP130	chr6 108859150 108859662	Unique	552	50	CGTCTTTGACTCCAGTCTCCCACAGCACTCTGTGAGTATTTCTCCAGCAGCTCTTGCTTCTCTCTACCCTGGACTGTATGGCATGTCTTGCAAACACTTCCCTCATCCCAGTACCTCAGGCAGCCTCAGGAATGGGATCTGGGCTTTATTCTTCACTGTGTCCCACCTATGCTGGGTCCGAATGGGTATCTGCAAATTATAGAGCTTATTGGCTGTTCACAGGCAGTTCGTGAAGCCAGTGTCATGGAGCAGCTGAGCTTTGCTCACCCTGGGTTAGGCGCTTGGGAGGGATAAGAAGGATAAGGCACAGCTGTTGCTCTTAAGAAGCTTAGAAATCTCTGGTGGTGGGGGCAGGCAGGCAGGCAAGGCCAGCACACTGACAGTACCAGTGTGGGGCAG…	Yes	108859131	108859682	108859150	108859662	19	57.821	CGTCTTTGACTCCAGTCTC	rdt_01796_0010002_e1_t3_L	20	58.079	TCCAGATGGCAAAAATGAGT	rdt_01796_0010002_e1_t3_R
4	FOXO3	6	108858264	109021307	HG19 dbSNP130	chr6 108859579 108860117	Unique	577	38	CACAGAGCACTTGACGACCACGGGTACCCAGCGGGAAGAAAGCACAAGAAATTCTATTTTGTTGTATTAGTGATCTGAAAAATTAGAAATAAAAATTGTTTTACTCATTTTTGCCATCTGGATGGTCCTTAGCACCTCTCTGTGTCCATTGTGAGCCAGCCATGGTCTAACACCTTTCATCCCCAAGGAGACGTGGCATTCGTAATGCTGAGGCCTTGAGGATGGCATTGTCACTTGTGCACTCACCCACAGTGAGTCACCTCACACTACAGTTTACGTGCTACAGGATGTTATGGACATAAGTAATTTTATAAAGACAAGACTTTAAGAAATTTTTTTAAACTTTTTTCTTTCCCATTAACTTTTACAGAAGGCACAAGATCTTTATAGCAGAATCTT…	Yes	108859561	108860137	108859579	108860117	18	58.637	CACAGAGCACTTGACGAC	rdt_01796_0010002_e1_t4_L	20	57.055	CGGCAAATTTAGGACAATCA	rdt_01796_0010002_e1_t4_R
5	FOXO3	6	108858264	109021307	HG19 dbSNP130	chr6 108860056 108860571	Unique	556	42	TTGCTCATGGCAGTGTATAAATGAATTGTTGGACTTAAAGATGAATTATGCACTTTCTTTGAAAAACAATTTTTAAAATCCTTGATTGTCCTAAATTTGCCGACCTTTCCTATAGGAAGTGGTTCACTAGTATGCTACTACAAGTATTTTAAAAATTAGTACTTTCAAGGTATGGGTGATGTTATTTATTTATTTATTTATTTTTGAGACAGAGTTGTGCTCTTTTTGCTCAGGCTGGAGTGCAATGGCATGATCTTGGCTCACAGCAACCTCCGCCTTCCAGGTTCAAGTGATTCTCCTGCCTCAGCCTCCTGAGTAGCTGGGATTACAGGCATGCACCACAACGCCCAGCTAATTTTGTATTTTTAGTAGAGGTGGAGTTTCTTCATGTTGGTCAGG…	Yes	108860036	108860591	108860056	108860571	20	57.583	TTGCTCATGGCAGTGTATAA	rdt_01796_0010002_e1_t5_L	20	58.657	CTCTTTCTAGCAGCAGTCAC	rdt_01796_0010002_e1_t5_R
6	FOXO3	6	108858264	109021307	HG19 dbSNP130	chr6 108860500 108860965	Unique	505	35	CCAAAGTGCTGGGATTACAGGCATGAGCCACCACACCTGGCCGGGTGATGTTTTTTAACAAGAGTGAGAAAGAAGAGCCCTTATAACATCAGTGACTGCTGCTAGAAAGAGAACATCTGAGCATCTCTGGAAATGTTGCATCATGATGTGATTTGTAGCCAAAAATTATATTAGGTATTATTTATTTTAAAACTCCCACATCTGCACACAAAAGGATAATAAAAAAAAGACTGAACATCTGTACACACATAAATTTCACAACTTAAATGAAATGGATTTATTCCTTGAAAAGCACAAACCACTGAAACTCACCAAATATGAAACAGATAATTTGAATAGCCCTATAACTATTAGGGAAATTAAATCACTAACTAAAAACCTTCCAAAAAAAGAAGTCTC…	Yes	108860481	108860985	108860500	108860965	19	57.976	CCAAAGTGCTGGGATTACA	rdt_01796_0010002_e1_t6_L	20	57.868	TACCTCTGGAAGAGACTGAG	rdt_01796_0010002_e1_t6_R
7	FOXO3	6	108858264	109021307	HG19 dbSNP130	chr6 108860954 108861414	Unique	507	32	ACACCAAGTTCTACTCAATGTCTTTCAGAAAATCTCAGTCTCTTCCAGAGGTAACACTTCTCAATTCATTTTATGAAGCTAGAATTACTATGATACACAAACCAAAGACAGTATGAAAAAATAAAGCCAAAGATCAATATCCCTCATTAGTGTAGATACAAAAATCCTCAGCAAAATATTAGCAAATATAATTTAGCAATATATAAAAATAATTATACACCATCATCAAGAACAGTGTATTTCAGGATGCAGGGCTGGTCCAATCTAAGACCCAGATGAAGGCAAGGATGTCTATTCTCTTAACTGTTATTCAGTATAGTAGAGTTGAGGTCCTAGCTTGTGCAATAAGGCAAGAAAACACAAACAGATCAGAAAGAAAGAACAAAAATAAAAAACCTA…	Yes	108860933	108861439	108860954	108861414	21	57.571	ACACCAAGTTCTACTCAATGT	rdt_01796_0010002_e1_t7_L	25	57.482	ATGTCTATCTTGTATCCTATGACTT	rdt_01796_0010002_e1_t7_R
8	FOXO3	6	108858264	109021307	HG19 dbSNP130	chr6 108861350 108861892	Unique	582	36	TATCCCTATTTGCAAGTGCTATTATTGTCTATGTAGGAAATTGAAAAAAGTCTACAAAAAGTTTCTAAAACTAATAAATTCAGCAAAGTCATAGGATACAAGATAGACATACAAAAGTTAAGTGTCTTTCTATATATTGACAATGAATACATGGATACTCAACTTAAAAATATGATACCATTTACAATTGCCAAAAATAGAAAAAGAAAAAGTACTTTGGTCCAAATCTAACAAAACATGTACATGATTCGTATGCTGAAAACTATAAAATACTAATCATAAAAGATCTAAATGAATGGAAAGACATACTTATATTTATAGATTAGAAGACTTGGCTGGGCATCTGTAATCCTGTAATCTCAGTACTATGGGGAGCTGAGGCAGGAGGATCACTTGAGC…	Yes	108861330	108861911	108861350	108861892	20	57.26	TATCCCTATTTGCAAGTGCT	rdt_01796_0010002_e1_t8_L	19	58.691	GTGGCACAATAACAGCTCA	rdt_01796_0010002_e1_t8_R
9	FOXO3	6	108858264	109021307	HG19 dbSNP130	chr6 108861772 108862331	Unique	599	41	ACAACATACAGAGACCTCCATTTCTACAAAAAAAAATATATTTTTTAAATTAGCTGGGCATGGTGGCATGTGCCTGTATTCCCAGCTGCTCTGGAGGCTGAGGTAGGAGGATTCCTCGAGCCTGGGAGGTCAAGGCTGCAGTGAGCTGTTATTGTGCCACTGCACTCCAGCCTGGGCAACAGAACAAGTCCTTGCCTCAAAAAATAAAATAAAATAATTTAAAAAATAGAATAGAAGACTCAATATAGCAGAGATGACAATTCCAAAATTGATATATAAAATTAATGCAATTCCTATCAAAATCCCAGCAAGATTGTTTATATATCTGGACAAGATTATTATAAAATTTACATAGTTGGGAGGCCAAGGTGGGAGGATCATTTGAAGCCAGGAGTTTGA…	Yes	108861752	108862350	108861772	108862331	20	58.367	ACAACATACAGAGACCTCCA	rdt_01796_0010002_e1_t9_L	19	58.08	TGGCATCTTGCTCTGTTAC	rdt_01796_0010002_e1_t9_R
10	FOXO3	6	108858264	109021307	HG19 dbSNP130	chr6 108862282 108862823	Unique	580	33	AGGATCACTTGAGCCTGGGTGTTTGAGGCTGCGCTGAGCTATAATCATGAAGCTGTACTTCAGCCTGAGTAACAGAGCAAGATGCCATCTTAAAAGAAAAATAAAAATTATATAGAAAAGCAAACAAAAAGCTAAAAAAGGTAAAACTATTGAAAAATAAAAATAAAGTGAGAGTAATCACTCTACCCAATTTTAAGACTTATAACTATAGTAATCAAGACTGTGTGGTTTTGGTGAAGGGATGGTCACAGAGATTAATGGAGCAGAATAGAGAACTGGAAAATAGACCTACACAGATATGTCCAACTGATTTTTAGAAAGTTGTAAAAGCAGTTCAATAGGAGAAGGATAGGCTTTTCAACAAGTGGTGCTGGGACAACTGGATAAACATAGCTATCA…	Yes	108862264	108862843	108862282	108862823	18	58.876	AGGATCACTTGAGCCTGG	rdt_01796_0010002_e1_t10_L	20	57.627	TCCTTGTATGGGTTGTGTTT	rdt_01796_0010002_e1_t10_R
11	FOXO3	6	108858264	109021307	HG19 dbSNP130	chr6 108862695 108863223	Unique	571	39	AACAAATCTCTACCTGGAACTCATATCTCATACAGAATTTAACTTAAAAATCAATCACATACTTAAATGTAAAGTGTAATTGTTGAGGAAAAAATAGAAGAATATATTCAGGATCTATGACTAGGCAAAGAGTTCTTAGACTTGACATTTAAAACACAACCCATACAAGGAAAAACTGATTAATTGGACTTTATCAAAATGAAAAAGTGCCCTGTGAAAGACTGCTGTGTGTTGAAACAGTACCTTGCTTTTCACGATAATAAAATACCGTCTAAAATGAATGTTGATAAACTACTCTAGAGCAGTGGATCTTTTAAGTGCCCACTTTGCAGACCAACCCTTAGCGCAGTGTCCAACAGCCAGTATAGGCACTCCACAAAATGTCAATGCAACTGAATG…	Yes	108862673	108863243	108862695	108863223	22	58.185	AACAAATCTCTACCTGGAACTC	rdt_01796_0010002_e1_t11_L	20	57.883	GGAGAGAGGAAAGGGAAAAG	rdt_01796_0010002_e1_t11_R
12	FOXO3	6	108858264	109021307	HG19 dbSNP130	chr6 108863174 108863673	Unique	540	46	ACAGGTACATGCCTTTTACATTTTCTCTCCTCCTTTTCCTCCTCTTTCTCCTCCCTCTCCCTCCTTCTCTCTTTTCCCTTTCCTCTCTCCCCTCTCCCTTTATCTTCACCTTTCTCCCTTTCCTCCTTCCCTCATCAAACCTCAGAAGATCACGGAGCATGGGAGTTTGAAGTAAGGAGTACAGGAAATGAAGATTGAAATTTGCATGTATGCTCAGCTCACAGCCACCAGATGGCGGGAGGAGATCAGGAAATTCAGGCAAAGCCCTTCTGCTCCAACTTAAAGAAACCACAACCAGCCAGCACCTGGCCAGCTTGCTTTTCTGGGTAAGTGACTATGTACAGAAATACTTTTTGTTTTCCATAACTCTCTGTAAAGCAATACCAGGTGCTGGCCAAA…	Yes	108863154	108863693	108863174	108863673	20	57.42	ACAGGTACATGCCTTTTACA	rdt_01796_0010002_e1_t12_L	20	58.361	GACTTATCACAGTGAGGCAG	rdt_01796_0010002_e1_t12_R
13	FOXO3	6	108858264	109021307	HG19 dbSNP130	chr6 108863648 108864121	Unique	514	48	CTGCCTTTTCTTTCTGCATCTGCAAAATAGGGGTTCTGGTTGTGACCTGCCTCACTGTGATAAGTCCGCTGAGAGATAAAATGAGCAAAGTGCCCTGTGTGCCACAGATGACAGATGTTTTTCTAGGAAGAATGGCATCAGTGCACCATGTGTGTCTGACCACCACCACCCACAAGGAACACATGAAGTGCCCTGGTACTGTGGTAGCTGTGAACCTTGGGGTGATCTCTAAACATGCTTCCAATCCTGATGTCATTCTTTAGCTAAGTAAGACAATGACACCCACTGAGTTACACTCACCAGAAAAAGTTGCCCCATGACAGGTACCAGAGTCAACGGAGAAAGATATTTTCTTGGTAAGAATGGTTCTGGGAGGGACAGATTTGGAGCCAGGAGCTG…	Yes	108863628	108864141	108863648	108864121	20	58.014	CTGCCTTTTCTTTCTGCATC	rdt_01796_0010002_e1_t13_L	20	58.262	AGAATGAGTGCTTCCACATC	rdt_01796_0010002_e1_t13_R
14	FOXO3	6	108858264	109021307	HG19 dbSNP130	chr6 108864103 108864584	Unique	522	42	ACCTGCAAATGAGAGTGATGCCTGTCCCTTAGCAGAGATGATGTGGAAGCACTCATTCTGACCTGAATAGACTTGGTATATATACCATGTGTGGAAGTTAGAGATGTTTCCTCCTCATTCTTCGTGTTGAATTTCACCCTTTTCTGAGGATATCTGAGTCTCTGCACTAAGGAGAGGTGGAGTCCACAGGCTGAGAGGTGCCTCACCATACTAGAAGCATGCCGAGTAGGCACTGTCTCAGGCCAGCTGGTTGACCAGTTTTGGCTTCTTTCTCCTTCTAGTGGGTAACTTCATCCTGTTTTACAAATATCATGGTTATTTCTTGGCATATTAAGCCGTGAGATGAGCCATGTAACTGGAGTCAATGTATGTTTTCATTTTAATCAGAAAATTCTTGAG…	Yes	108864083	108864604	108864103	108864584	20	58.553	ACCTGCAAATGAGAGTGATG	rdt_01796_0010002_e1_t14_L	20	57.942	CCAAGGGCTTTCATCATAGT	rdt_01796_0010002_e1_t14_R
15	FOXO3	6	108858264	109021307	HG19 dbSNP130	chr6 108864552 108865103	Unique	592	51	ACATGGCAGATAGGAGGTAAGATTAAAAACAAACGGTAGGAGATGCTACAGTTACTATGATGAAAGCCCTTGGAGCAGGCGGCAGAGTGCTCAGGCCTCGAATGGGAGTCAAGGGATCTGGTTCTCCAGGTGCAGTCAGGGACAGCCTCAGACTGGCCCTTGGGAAAACCAGAAAACCAGAAAACCTGACCTGAAAACACGCCCTTCTTCAACAGCAATGTTTTCTGGAATGAGCACTTGGAGAAAGTTTGGTGGTTCAAAGGAAAGGAACCTAAGGAACAGAATGAAAGTGAAGGCATGTCATTGGTCAAAACAACTTTGCAACAAGGGAGGCACTGGCGGAGGCACCTTCTAGAAGTACACTGGAAGCCTGAAGAAGGCTACAGTCCAATGCACAGC…	Yes	108864532	108865123	108864552	108865103	20	58.202	ACATGGCAGATAGGAGGTAA	rdt_01796_0010002_e1_t15_L	20	58.262	ATGCTGTTTGACATCTCTCC	rdt_01796_0010002_e1_t15_R
16	FOXO3	6	108858264	109021307	HG19 dbSNP130	chr6 108864993 108865510	Unique	555	44	CTGAATGCACACAGGGGTGCCCTGACACTGGCCATTTTGCAAAGATCCAGGGGACAATGGCAGCTGGTAGCAGCAGGAGTGGGGAGCCCACAGCAAAGGGATTAATGATGATCCACAGGGACCCCTGTGGAGAGATGTCAAACAGCATCTGCAGATGATTCTAGCAAGTACAGCAGTAGCCAGGGGTATTAGCAGTATTAGGATAACATGTGGCTCAGGTTGCAAAGTGGACCAATCCACCCTGGTTAACTGTAGGGTTCACTCAGGCAAAACAATGGTGCAAATACCACTGAGGCCTCCATTGACAAGACCCAGTTTCACCTCCCAAGATTGTTGTGAAACTTCATCCCTTCAGGAGAAAGATGCTCCAACCTTGGGTCTCATCCCTGAGGTGAATCC…	Yes	108864976	108865530	108864993	108865510	17	58.058	CTGAATGCACACAGGGG	rdt_01796_0010002_e1_t16_L	20	57.36	TGTCACAGGAAAGATTCACA	rdt_01796_0010002_e1_t16_R
17	FOXO3	6	108858264	109021307	HG19 dbSNP130	chr6 108865388 108865927	Unique	580	37	TGAATCCCTTTTCAGCAACTATTCAATTTTTTTAAGCTATGCAAGATTAGAATAGGGTGATGGTGGTGGTTATAAAACTCAGAATAAATATTAAGCTTTATTATATAGCTCATCTCTTTTTTAAAAGGGATATTTTTCTCCAATGTGAATCTTTCCTGTGACAACAGTTATAGGTCAAGGAAGGCAGAACTACAAAGATATTAAGTCCATTCTCTATTAGGGTAGAATTCCCTTGCTGATGCAAAAGTGCTGGCATTTTTTTCCTTAGCCTCATCCCCAAAGAAAAGGAAGCCAGTGATATGGGCATGGACTAATCGGCAGTCAGGAAAAAAAAAGAGCCATTGATAGTTTTGCCCAACTTTTCTGCACAAGATAGCCCTTTTTAATGTCAGACGGTTT…	Yes	108865368	108865947	108865388	108865927	20	58.006	TGAATCCCTTTTCAGCAACT	rdt_01796_0010002_e1_t17_L	20	58.407	GTTTCCTGGAGCTGTTACAA	rdt_01796_0010002_e1_t17_R
18	FOXO3	6	108858264	109021307	HG19 dbSNP130	chr6 108865911 108866388	Unique	517	52	AATCTCAGGCAATGTTTGGAGGCCACTGGCAGAGCTGTTGTAACAGCTCCAGGAAACCCAGAAGGGAAAAAGGCCAAGACACATCCCTTCCCCGAAGAACTCCACCATCTGGTTTTTAAAGAATGGGCCTACATAGGGCTTAGCTCCACAGCCTTGACATTAGCACGGCATGCATGGGGCAGACAGGGACCTGGCACTTGACAGAATGCCTTCTCCGCAGGGTTCCTCTGGAAGTGTTCACTGCTAAATAACTGAGGACTACTGAGGAGACAGGAGGGGAAGAAAGGGGAGGTGGGGGATTACCATAATAAAACTGCAGCCTGATAGGCCAGCAGCTGCTGCAATGAGCCCCCCACCCCCTACCCTAGGGGAGCCAGACTGGACAAAAGCAAGATGATG…	Yes	108865891	108866407	108865911	108866388	20	58.079	AATCTCAGGCAATGTTTGGA	rdt_01796_0010002_e1_t18_L	19	57.898	AAGTGTTCTGGCCTTTACC	rdt_01796_0010002_e1_t18_R
19	FOXO3	6	108858264	109021307	HG19 dbSNP130	chr6 108866352 108866848	Unique	537	50	ATAGCCTGGTATAGAGCTGAGGACAAGTTCACCCCCTGCACTCCCACGCCACATCAGGGTAAAGGCCAGAACACTTGTGGTCAGATGCTGTCTCAGGACCCCAGAACCTCAAACAGGAGAGGAGCAGGTGGCTGTGAGTGGTTCCGTGGCTGAGGTCTTCCTTCAGAACCTCTCCAAGGCCCAGCCGGCTAGAGAGATGCAAGCCTTGTGAGATAGGAACTTAGCCTGAAGCCATCGATTGGGCTATATTACAGGGTCATTCCAGCACTTTGAAAAACAGATTTCACTTCTCTACCTAGAAATTAGTCCTCTTATCTTGGATACCTTAGAGGGAAATGGTAAAGAAAAAAATTAATCAGTGACCTGATCCTCCAAGCCCAGCCAGTGATCAGATTTTGG…	Yes	108866332	108866868	108866352	108866848	20	57.385	ATAGCCTGGTATAGAGCTGA	rdt_01796_0010002_e1_t19_L	20	57.962	TCTTGTGTTCTTCTGTGCTT	rdt_01796_0010002_e1_t19_R
20	FOXO3	6	108858264	109021307	HG19 dbSNP130	chr6 108866794 108867335	Unique	582	40	AGGAGCTCTATAGTCCAAGGCTTCTTTTTGGGAGGGCAAGGGGTTGCCATGTGAGTGCAAGCAGGTACCCTGGCTAAGCACAGAAGAACACAAGAAAGATTTTATATTTTATGTTCAAGTGAGGGGTAAAGTGGTAACTATGGGAAGGAAAGCTAATTGGGGCAGATTATAATAAATCACAGATCACCAGGAAGTTTGAACCCACAGCTGGATGCAGGTAAAGAAAATGAGGTCTTCCTAAAGAACATCTCTGAAACCCTCTAACAAAAACTAACAAGAACCGGTTGCCTTATGGCAATGCCAATTCAGCAGAAATGAGGATCTCCCAGAGCAGTAGATTTTCTATGATTAGAAGTCAAATGAGTCCAATAAATTAATTATAATATTTTTCTCTCCTCT…	Yes	108866774	108867355	108866794	108867335	20	57.998	AGGAGCTCTATAGTCCAAGG	rdt_01796_0010002_e1_t20_L	20	57.818	AGTTGGTAGTTAAGCCACAG	rdt_01796_0010002_e1_t20_R
21	FOXO3	6	108858264	109021307	HG19 dbSNP130	chr6 108867226 108867761	Unique	576	40	GGGCCATGATTACATTAGGTACCTGCAAAAAGCTTTGATAAAAATAATCTGATTTTCTATAGCTCTGATGATTTGCTGATTTGGTAAAAGGTCAGAACCTGCTACCAATGGCACCCTCTGTGGTCAGGAACTGTGGCTTAACTACCAACTGTTTCTTGTGCCCAGTGATATCATAGATATGGGAAGAGTTCAAGGATTAAACCTTCCTTCCTCCCTCCCTCTCTTCCTTCGTTCTACATTTATTGAGTGCCTGCTATGTGCTGAATATACAAAGACCAGTTAGACACAATGCCTGGCCTCAATGAGCTTCCAGTCTAGTGAGAAAACAGCCCTTGCTAAAAAATCAGCTAAGTTCAAAGGTTAGAAATAGCTAAACCATGAAGAAATAATGAACATTCA…	Yes	108867206	108867781	108867226	108867761	20	57.709	GGGCCATGATTACATTAGGT	rdt_01796_0010002_e1_t21_L	20	58.29	GAGAATCTCAGACGCAGTTT	rdt_01796_0010002_e1_t21_R
22	FOXO3	6	108858264	109021307	HG19 dbSNP130	chr6 108867702 108868179	Unique	517	47	GTAAATTGGTGCACACAGAGGGTGTTGGGTAAATGCTTGTTGAAGAAATTCATTAACATAGTCACAGAAGCTAGCCCTAGAAACTGCGTCTGAGATTCTCTAGTTCAGCACTTTCATTTATAAAAGAGGAAACTGAGACTCAGGGAGGTCAAATGTGTTGGGTGAGCCAAGGATGGAGCAGGGTAGAGCAGCCACATCTCCTGGTTCCTGTGCCCTTTCTCTCACATTGATTCCTGACCTGGGCAACCTGGGTCTTCAACATGTGCTTTTCTGAAAAGGGATCAGGAGACAGACTTTACCCTCTAGTAGCTCAGAGTAAGAGAGGAAAGATCCCACTGCAAAAGGACTTAACAGAACTAAATGAGGCTGAGGCTGTGAGAGAAGGAAGTGGGTTTCTCA…	Yes	108867682	108868198	108867702	108868179	20	57.664	GTAAATTGGTGCACACAGAG	rdt_01796_0010002_e1_t22_L	19	57.405	GTCTCAAACTCCTGACCTC	rdt_01796_0010002_e1_t22_R
23	FOXO3	6	108858264	109021307	HG19 dbSNP130	chr6 108868120 108868620	Unique	541	53	AAACAGTTAAAGGTGGCTGGGCGCGGTGGCTCATGCCTGTAATCCCAGCCCTTTGGGAGGCCGAGGCAAGCAGGTCACCTGAGGTCAGGAGTTTGAGACCAGCCTGGCCAACATGGCGAAACCCTGTCTCTACTAAAAATACAAAAAGTAGCCAGCGTCATGGCGCACGGATATAATTCCAGCTACTTGGGAGGCTGAGGCAGAAGAATCGCTTGAACCTGGGAGGTGGAGGGTGCAGTGAGCCAAGATCACGCCACTGCCCTCCAGCCTGGGCGACAGAGCGAGACTCCGTCTCAAAAAACAAACAAACAAAAAACAGTTAGAGGAGTATCTAAGAGAAATCATTTCTAACAGGAGAATTGTGGTTCAACTGGGCTAGTGCAGCATGACCCTCCAGCA…	Yes	108868100	108868640	108868120	108868620	20	58.98	AAACAGTTAAAGGTGGCTGG	rdt_01796_0010002_e1_t23_L	20	58.055	TATCCTCACCTGGAAGACAA	rdt_01796_0010002_e1_t23_R
24	FOXO3	6	108858264	109021307	HG19 dbSNP130	chr6 108868549 108869067	Unique	559	43	TAAAGCAGAGTGTCTGTGAGGACAGAGCCAGGGCCTGGTCCCCAGTGAGGGGCTCATGTGGGCCAGAGGCAACATGCCTCCAACCCGGTCAGTTGTCTTCCAGGTGAGGATAAGGGGAAGCAGGGTGCAGGGATGGAGACTGTAGCAACATGGGGAGAGTGTGGTCTTTACAGTCAGCCAGGCCTGGGTTCAAGTCTCAGCTCTGCCAGCACCTCAGCTGGGAAATCTCAGGCCTGTGGCCAAACTTCAATCTCCTCATTTATATAATGGGGATAAAATTATCTCCTTTATAGGGATGATTTTATAATCCTTTATATTATGATTTTTATGATGATTAAATATATACATTTAGAAGCTTCTAGTTATAGGCACTACTTCTTAGTAGGTATGCAGTAAATC…	Yes	108868529	108869087	108868549	108869067	20	57.554	TAAAGCAGAGTGTCTGTGAG	rdt_01796_0010002_e1_t24_L	20	57.538	AATGCCAGATTGTTTTCCAC	rdt_01796_0010002_e1_t24_R
25	FOXO3	6	108858264	109021307	HG19 dbSNP130	chr6 108869035 108869547	Unique	553	38	GGCCAAGTAGATACTCACACAGTGCTGTGGAGAGTATAAACCCTACAGCCACTGTGGAAAACAATCTGGCATTGAGTGATGTAGAAGATGCATAGGGCTATTACCCAGAAATTCTTCTATTAAGTATATACTAAACTCGGGTCAGGCGTGGTGGCTCACATTTGTAATCTCAGCACTTTGAGAGGCTGAGGCAGGAGGATCACTTGGAGCCAGGAGTTCGAGACCAGCCTGGGCAACATATCGAGTCTCCATCTCTACAAAATTAAAAATAAATAAATAAGTAAAAGCGTATATTAAACTCATGCACATGTGCCCAGGAATGTTTAGAACAACAATGTTTGCAATTGCTCTAAACTGGAAACAGCCCAATTAGCCATCAACATTAGAATAGATCAATAA…	Yes	108869015	108869567	108869035	108869547	20	58.065	GGCCAAGTAGATACTCACAC	rdt_01796_0010002_e1_t25_L	20	57.79	ACACTGCATGTGTTCTTTTG	rdt_01796_0010002_e1_t25_R
26	FOXO3	6	108858264	109021307	HG19 dbSNP130	chr6 108869505 108870066	Unique	600	39	AGCAACACACAGCAACATAGATGAATCTCAGGAACATAATATTGAGAAGCAGCAGCAAGACACAAAAGAACACATGCAGTGTGATACAATTCATATGAAGATCAAAAACAGGAAAAAAATGAGATTACAGTGTTTAGGGATGCAAACACAGCAAGCTATAAAGAAAAGCAAAGAGATGATTACCACAAAAGTTAGGAAAATGATTACTTTTAGGGAGAGAGAAGAGGGGTTTGTTTAATTGGAAACAGGGAGTCTTGCTCTGTTGCCCAGGCTGGAGTGCAGTGGCACCATCATGGCTCACTGCAACCTTGAATTCTTGGGCTCAAGTGATCCTCCTAACCTGGCCTCTCAAAGTGCTGGGATTACAGGTGTGAGCCACCGCACCAAGTCGAGAGGATG…	Yes	108869486	108870085	108869505	108870066	19	58.222	AGCAACACACAGCAACATA	rdt_01796_0010002_e1_t26_L	19	57.565	GAGCAAGACTCCATCTCAG	rdt_01796_0010002_e1_t26_R
27	FOXO3	6	108858264	109021307	HG19 dbSNP130	chr6 108869924 108870412	Unique	529	41	CTCCAGGGATTTATAGGGGAATAGTAATGTTCTATTTCCTGATCTAGGTGATAGTTACACTTGGTTGTTCTCTTTATAATAATTCATTAAACTGTACTGTTAACATAAATGTTTTTCAGTTTTCTATATGCATGTTATATTTCTTTTTTTCTTTTTTTTTTTTCTGAGATGGAGTCTTGCTCTGTCATCCAGGTTGGAGTGCGGTGGTGCAACCTCTGCTTACTGCAACCTCTGCCTCCCGGGTTCAAGAAATTCTTCCACCTCAGACTCCCGGGTAGCTGGGATTACAGGTGCCCATCACCATGCCTAGTTAATTTTTGTATTTTTAGTAGAGACAGGGGTTTCACCATGTTGGCCAGGTTGGTTTTGAACTCTTGGCCTCAAGTGATCCACTTACCT…	Yes	108869904	108870432	108869924	108870412	20	57.961	CTCCAGGGATTTATAGGGGA	rdt_01796_0010002_e1_t27_L	20	58.582	ACATCTATGAGGATGGTGCT	rdt_01796_0010002_e1_t27_R
28	FOXO3	6	108858264	109021307	HG19 dbSNP130	chr6 108870405 108870883	Unique	519	33	AAATGCGTATGCTGAAGAAGGAGACAGAAGCACCATCCTCATAGATGTGGGACAAGTAAAAAATACAGGTGTTTTATAAAATATTTCTTTGTTTCATTTTGGGTAAGTTGAAAGATGCAAGGTTAATAAACATTTTTTACATATGAGAGAATAAAGTAGCACTAGGTAGGATACTATTAAAGACTTCTAGACAGAATTTTCCAAGCCATCTAACATTCTCATCTTCTGAGTATTTCTTGAATGCAGAAATTAAGCAACACGACATATAAATTTTGACCTGGTCTCATTCCAATATTAATGTACAACAATTGTGAAAAAGTGGAGAGGGACTAACTGAAAACAGATATAGACAAACTAGTTTTTATGCTTTTGTGAAAGGAATGCAATTCTCATTGTTCA…	Yes	108870385	108870903	108870405	108870883	20	57.155	AAATGCGTATGCTGAAGAAG	rdt_01796_0010002_e1_t28_L	20	57.592	CTACTGGCAGAAGAATTCCA	rdt_01796_0010002_e1_t28_R
29	FOXO3	6	108858264	109021307	HG19 dbSNP130	chr6 108870862 108871333	Unique	511	46	GAAATGGGTCAAGATGGCTGCCTCTTTTGGACTGGGCCTCATGGAATTCTTCTGCCAGTAGTTTTCTTCAGATCTGATTATTTAGCAGGTAAAGAAACCTGATTTTGCTACTTTACCCAGAGTTTTCAGATCTGGGGGACTGCTGACAGTGGTTTTTGAGGCCACTGACATTTCCTATAGCCCCTACTCTGCTGCCCATCCACTGGAAAAAGGCGAGCCTGTGCAGGCCACAGCCTCTCTGGTTCCCAGGCTCCACATAGGTCACATGGACCCTACTGGTCATGGTTGTCATGACAACCTACTCCCTCTTCAATAACATATTAATATTTTCGTGGCACAAGTGAAAAGAAAGGGCCCAGCTCAAACCTCATCTTTTTACCGAATGGCAATATCCCCAGA…	Yes	108870843	108871353	108870862	108871333	19	58.045	GAAATGGGTCAAGATGGCT	rdt_01796_0010002_e1_t29_L	20	57.397	AAACAAACACAATCCCTGTG	rdt_01796_0010002_e1_t29_R
30	FOXO3	6	108858264	109021307	HG19 dbSNP130	chr6 108871238 108871772	Unique	575	41	TTACCGAATGGCAATATCCCCAGAAACTCCAAGAGGGGTTTCACTTTCCATAGAAAATAGGAAGGCCTGACCCAAAGTGACTGGATTTGGTCAAGTTCCCTAAATAGGATGAGAACCACAGGGATTGTGTTTGTTTATGGAATTACTCACTTGGCTTCATTATTTGTTTCCAAAATACAGATTTTATAAAAGTCATTTTAAGTGTAAAAAAAAAACCCTTCAGATTATACATTTGAGAAGTGAAGTTGCAAAAGGACTCTTGATACTGTGTGAATGTGTGAGGTTCAGATGTTATGCTTTCATAAAATAACTTGTGTTTGAAGGCCTGGAGACTTCCTCCTCACAGATGTCTCACTTAGTGATTCTGTCACCTATTTTGGTGGCTTCAGCTGTCTCTCC…	Yes	108871218	108871792	108871238	108871772	20	58.103	TTACCGAATGGCAATATCCC	rdt_01796_0010002_e1_t30_L	20	58.033	AGTTTTCACCAGAGAAGTGG	rdt_01796_0010002_e1_t30_R
31	FOXO3	6	108858264	109021307	HG19 dbSNP130	chr6 108871759 108872314	Unique	596	46	TTCCGAGGAAAGTGAATCTGACCCCCAGCCAAAACCACTTCTCTGGTGAAAACTCCGATGGTCTCAGGCCAGATGACTTGGACACCATCTCTTGGAGTGGGAAGACAAGGCCTCACAAGCTTGTCCCACTAACACCATTAGGACCTCTACTCTGAGAGACCACCAAGTAGGGCTCAACCAGGACCTGAACTGAGAGAAAAGTTCCTCCAACAAAGGAAAAATTTTCTTCTGAGACAGTTGAACCATCGCTAATGGATAGCATTCAGACTCAAATACACTATCTTTATAGGGGCTGTGGTAGCTTGACTTGGTACTTTTCTTTCTTTGTCTACAGGTAAACAGAACCCAACGCAGCTGGAGAAATGAGAGGAAAGGGTTCCCCATCTGTCCATGGGACTG…	Yes	108871739	108872334	108871759	108872314	20	57.905	TTCCGAGGAAAGTGAATCTG	rdt_01796_0010002_e1_t31_L	20	58.097	AGTGTAAATGACCCTGGTTG	rdt_01796_0010002_e1_t31_R
32	FOXO3	6	108858264	109021307	HG19 dbSNP130	chr6 108872174 108872683	Unique	549	44	ATGCTCTTCTATGTGTGCCGCTGTCTTCTGACAGGGGCAGGAGAGGCCTTGCAAGGCTGAGGACTGTCATTTAGCTCCATTTCTTTGTTTCTTTACTTCATTCTGTGCCCCTGCTATTAGTTGATCTTCTTGTTGACTCTTTACTGGGTTATTACACCATCAACCAGGGTCATTTACACTGTCCTAATATCAGGACCTACGGTATTTTCTACATCACTGGAGCCTTTGCCTTCCTCGGGCACTCTACGTGTGTCCTCACCTAGAGGTTTATAGATTTATTATAAAGAATATTACAAAGGATACAGAAGAAGAGGTATAGAGGGCAAGGTATAGGGGAAGGGGTGTGGAGGTTCCGTGCCCTCCTGGGTACGCTACCCTGAAGGAACCTCCTTCTGGTCA…	Yes	108872155	108872703	108872174	108872683	19	57.843	ATGCTCTTCTATGTGTGCC	rdt_01796_0010002_e1_t32_L	20	58.402	GGAAGACAGCAGAGGAAAAA	rdt_01796_0010002_e1_t32_R
33	FOXO3	6	108858264	109021307	HG19 dbSNP130	chr6 108872663 108873112	Unique	490	45	AGACTGTTTACATCAGAGTCGCAAAATTTGCCAAACATTTTATTTTTCCTCTGCTGTCTTCCAGTTTCACAGGTTTACTCCATTTCTAGATATGGATGTGGGAGGAACAATAATCAGATTTAATGTCCCTGGAGCTCCAAATCACATCCTTTGGGGGGCTTTAGTACCAGGTTATTCCAGGAAACTTTACACATAAGTGGACATGCCAAACCAAACCAGGGAGATGCGATGTATTGTGCAGAGTAATGAATGATTCCACATGGCCTTGATTTCTTTGAAGTACCACTTCAATTTTTTTTTTTTGGGTAGGGTTGGAGTCTCGCTCTGTTGCCTAGGCTGGAGTGCAGTGGCACAATCTTGGCTCACTGCATCCTCTGACTCCCGGGTTCAAGCGATTCT…	Yes	108872642	108873131	108872663	108873112	21	57.842	AGACTGTTTACATCAGAGTCG	rdt_01796_0010002_e1_t33_L	19	58.978	AGTGAAACCCCGTCTCTAC	rdt_01796_0010002_e1_t33_R
34	FOXO3	6	108858264	109021307	HG19 dbSNP130	chr6 108873102 108873603	Unique	541	49	CACCACACCTGGCTAATTTTTCTATTTTAAGTAGAGACGGGGTTTCACTGTGTTGGCCAGGCTGGTCTCGAACTCCTGACCTCATGATCCGCTCGCCTGGGCCTCCGAAAGTGCTGGGATGACAGGCGTTAGCCACTGTGCCTGTCCCACATCAATGTTTTAAAGTAATTTGTATTTAAAGTTCCAATTACTAAGCATTTTGTTTATTTATGTATTTATTTTTGAGAGTCTTGCTCTGTCGCCCAGGCTGGAGTGCAGTGGCATGACCTCAGCTCACTGCATCCTCTGCCTCCCGGTTTCAAGTGATTCTCCTGCCTCAGCCTCCCGAGTAGCTGGGATTACAGGTGCGCACTACCACGCCCAGCTAATTTTTGTATTTTTAGTAGAGATGAGGCTTCA…	Yes	108873083	108873623	108873102	108873603	19	58.283	CACCACACCTGGCTAATTT	rdt_01796_0010002_e1_t34_L	20	58.188	GTGTCCATGTCCATGTGTTA	rdt_01796_0010002_e1_t34_R
35	FOXO3	6	108858264	109021307	HG19 dbSNP130	chr6 108873559 108874024	Unique	510	35	CTCCCAAAATGCTGGGATTATAGGGGTGAGCCACTGCGCCCAGCCAGCATTTTAAATAGATTTTCTAACACATGGACATGGACACATGCTCACTTCACAAATTTTTGCAAGATGAGAAATGGAGTAGATGGACCACTTACAAAGCTCAATGCCATTTGCTGGAGGCCAGTCAGCCGGAAGCATTGCATTAATTTTGATTTTGTCTTCCTTTCCTCTAGAAGAGATTGATTAACATTTACAACAGGAGTTTTTACATTTACATTTTAAAAATGTAGTCACAACTCTCATTCTTACTGCTGGGTTTCAAAAAAAATTGAGTACTTTGTTTCTAACTTCCTTCAATTGACAAACGATAACATATAGTGTTTAGCCTGATCCCTGTGTCTTCAAGGACATAAT…	Yes	108873539	108874048	108873559	108874024	20	58.23	CTCCCAAAATGCTGGGATTA	rdt_01796_0010002_e1_t35_L	24	57.49	GGTTTAAACAAAAAGGAAGTTTGA	rdt_01796_0010002_e1_t35_R
36	FOXO3	6	108858264	109021307	HG19 dbSNP130	chr6 108873918 108874476	Unique	599	36	ATAGTGTTTAGCCTGATCCCTGTGTCTTCAAGGACATAATATCTAGCTGGGAAGAAAAACAAAGAAGTATTTTGATTTCAAATCTACTCAGTTGTTTTTTATAGACTCTTGTTCCTTTCTTCTATTTTCAAACTTCCTTTTTGTTTAAACCTATTAAGTACACTTATTTTCTGTGTCAGCTTATTCTCATACCCCAGCCTTTGTGTATCTGACCTTACATTTTGTTTCTGTCTGCTCCTACATGGAGCCTTGCTTATTATATGTTTTGTGTTTTCTGATTATGATTATGGAAGTTCTTTGGGGCCTAGGCTCAAGATAGCCCTCCAAGAGGATGTGTCTTTCCTTCTGCCAGTTGTTAAAAGCACCACAAACTGGGGCTCATGAAGTTTTTAAAATAAT…	Yes	108873898	108874496	108873918	108874476	20	57.053	ATAGTGTTTAGCCTGATCCC	rdt_01796_0010002_e1_t36_L	20	57.715	CCCTAAAACCAGAAGTCCAA	rdt_01796_0010002_e1_t36_R
37	FOXO3	6	108858264	109021307	HG19 dbSNP130	chr6 108874449 108874993	Unique	585	39	CTCTTCTGCAAAGCCAGTTAATTTCACATTCGCCTTTACTTTGGCCCTTTGGACTTCTGGTTTTAGGGGGGTAGAGTCTTCTTATTCTCCTGATCTTGGACAAGACTGAGGATTTATCTTCTGTGTCCCAGACTCTACACACCTGTCAAAGTAGAAGCTCAAATGTTGTCAGATTTTCTAGGAGTGTGCTCACTTCCCACCTTAACTTTGTTTTTGGTCTCTGTGGGTTTCTTCCTTTTTTGCCAGCTCAATAAAATCCATTTAAAAAATTTTTAAAAATCTTATCCAGCTTTAGTTTTCATCAGGAAGTTTGTTCTGGTTATTTGCTCCATTGTGTTAAATTGAAGTACTTTAAAAACAAGGTTAGATAATGTATAATCAGTTGCTAAGCAGAATCGA…	Yes	108874429	108875013	108874449	108874993	20	58.485	CTCTTCTGCAAAGCCAGTTA	rdt_01796_0010002_e1_t37_L	20	57.54	CACAGAAATTGGCAAATCCA	rdt_01796_0010002_e1_t37_R
38	FOXO3	6	108858264	109021307	HG19 dbSNP130	chr6 108874905 108875372	Unique	507	42	CCTCAGAATGCAAGACAGTGGCTGAGTGGAGTAGGGGCAATGGTGTGCTGGCAGACTGGCCCTCCGAAAGAAGAAAAGGAAGGAAAAAAAAAAGCAAGCAAGCCTTGATGGATTTGCCAATTTCTGTGATGTAAATACTCCCATAGTAGTCCATTTCAAACTACCAAGATGTGCACAGTCTTCTCTCATGAACTGGAGCGGGTCAATGCCACTATGAAGGTAAAAGATCCAAATCAGGGTGGCTAAGTCACCCAGAGATTGGTGGGGAGAGCCTGATGAGGAAGAGGTGAACTAACTAGAGCACATACCAGCTAACTGTTACCCTGTGGGTATAGTGCCAGTGTTACCATATCTTCCAATTTCTCAAGAAGAGCTAGAAATCCAAATTTTAGGTGAAAT…	Yes	108874886	108875392	108874905	108875372	19	57.687	CCTCAGAATGCAAGACAGT	rdt_01796_0010002_e1_t38_L	20	57.407	AAATATGATTGTGCCACTGC	rdt_01796_0010002_e1_t38_R
39	FOXO3	6	108858264	109021307	HG19 dbSNP130	chr6 108875321 108875835	Unique	556	46	GTTGGCAACAGACTAAGAAACTTTTTTTTTTTTTTTAAGAGATGGAGTCTTTCTCTGTCATCCAAGCTGTAGTGCAGTGGCACAATCATATTTCACTGCAGCCTTGAATTCCTGGACTCAAGTGATCCTCCCACCTCAGCCTCCCAAGCACCTGGGGGACTACAGGTGCATGCCACCACACCTAGCTAATTTTAAAAGATTTTAGAGATGGGGGTCTTGCTATCTTGCTCAGGCTGGTCTTGAATTCCTGACCTCAAGAGATCAAAAATTTAAAAAACACCAGAGAGAACCAAAAACTAACCCTATTGGGGCAGATTTGGCCAGATAACCACTAGCTTTAGACAGGTTGGGGAAGTGTCTCGGGTTATGTTTGCTTATCTGGTTCCAGCCCCTTTTCTC…	Yes	108875300	108875855	108875321	108875835	21	58.068	GTTGGCAACAGACTAAGAAAC	rdt_01796_0010002_e1_t39_L	20	58.17	TTTACCAGGATTTGCCTCAG	rdt_01796_0010002_e1_t39_R
40	FOXO3	6	108858264	109021307	HG19 dbSNP130	chr6 108875780 108876296	Unique	557	44	TACTGGGGAAGAGGAGAATGCACCATGGACTCAGAATTCTCAGTTCGAATCCTAGGCCTGCCACTCACTGTGTGACCTGAGGCAAATCCTGGTAAAATGAGAGGGATGGTCCCTGCTGTGGTAGGTTGTTCTAGAAACAAACCGAGATGTTTTGTGTATGGAAGCTGCCCCCTGTGTGTAGTCAGTTCATGGCTCTGTCCTCATTCTAAGCAGGAACCAGAGAGTCAGAGCTGAAGGCAAACGCTGGCATGTGCAGCACAGAGACCTCTATCTCAGGGTTCTCAACCTTCACTGCCTTAGATTCACCTGGCAAATATTTAAAAACAACAACAACAACAATCAGTCAATGCCAGACCCTGACCTCAGAATTTCTAATTCAGTTGGTCCAAGGTGGAGCCT…	Yes	108875760	108876316	108875780	108876296	20	58.513	TACTGGGGAAGAGGAGAATG	rdt_01796_0010002_e1_t40_L	20	57.746	GCGACCTTGGGATATTACTT	rdt_01796_0010002_e1_t40_R
41	FOXO3	6	108858264	109021307	HG19 dbSNP130	chr6 108876200 108876731	Unique	572	41	ACCCCCTAGTGCTCTAATACTAAGTGCTTTAGATTCATAATTTCAATTATCCCAATCCTTCCAACAATCTTAGAAGGTATTCTCATTTTAAAGATAAAGACATGAGGCTTCATGATTAAGTAATATCCCAAGGTCGCATGGCTGGTAAATGAGGAATCAGACTTAACTCAGAGCCTGAATTCTCAACCCCCTGCCACTTAGCACTATTGTATGTACCTCACATGGTCTTTGTGAGGTCTAAGCATTCCAATAAAGTGCTTAATTCAGGACCTGCAACTTACTGACAAATCAAGGTTGGGTAATGACAAATATCATTATCTCCTATTACCAAAACAGAGAATTCTTCCCAATTTCTCTTCTATCCAATTCCATTTCAGGTAAATGTTCACTCTTTTTTGG…	Yes	108876180	108876751	108876200	108876731	20	58.292	ACCCCCTAGTGCTCTAATAC	rdt_01796_0010002_e1_t41_L	20	58.111	TTCCAGACAGGTTTCATCAC	rdt_01796_0010002_e1_t41_R
42	FOXO3	6	108858264	109021307	HG19 dbSNP130	chr6 108876623 108877174	Unique	592	50	AAGCATACATACTTGCCCTCCAAATGCATCATCGTAACAACCTAGGGGACGCTTTGCCAGGGTTTGTCATGCCAAGGGAAGAAAGGGAAAGAGAGAGGACAGGAGCTGCAGATACTTGTGGAGAGCGTGGTGATGAAACCTGTCTGGAATGATGCCCCAAAGGGCGAGCCACAGCTCATAGCTGTTTGGTACACGGTGTTCAATAAAGACACACTGCATGAGAGTAATTTGCTGAGGAGAGGGTAAGCAGAGAAAGGGTCTAATGAGGGTGTCAGACATAGACTGGGGAGCAGCTATATCAGATGGGTCACATACTCGTTAGGAACCTCATCCTACTGGTTTCCTGTCTTCATTGAGATGGACACAGAAGCCAACCCAAGAGGAAAATGTGCACTTGCT…	Yes	108876603	108877194	108876623	108877174	20	58.033	AAGCATACATACTTGCCCTC	rdt_01796_0010002_e1_t42_L	20	57.998	AAGCTGGGTAAAAATCACCA	rdt_01796_0010002_e1_t42_R
43	FOXO3	6	108858264	109021307	HG19 dbSNP130	chr6 108877153 108877612	Unique	500	38	TGGTCTCTACCACGAATCCCCTCACAACTAGGTGTTTGAAATGGTGATTTTTACCCAGCTTACTTAGGTAAACATCTTAAATTTTGTCCCTCCAGTGACTGGATTTGCAAAATAGAGTGAACAATCACCACCTTAAATTATTAATAGAAATAAATAGGATATAAAATTGTTCAATAAGAGGTGGGAAAAGTTTTGACCAAAAATTCTGCCTTGAAGGGAATGCTGGCATTTCCTCTCAATTAACAACCATAACTTCTGGTAGGAAGAAATGGAGAAGGAACAAGGAGGCCTACAAGAGGAAGGCAAAGGTCGAGGCAATTTGTGGCTAAAAGAGAACAGTCTCTGAGATTCAACCTCTTAGTTCTCAAAGGTTTGCCCATATGCACAAATTACAAGGGT…	Yes	108877134	108877633	108877153	108877612	19	58.748	TGGTCTCTACCACGAATCC	rdt_01796_0010002_e1_t43_L	21	57.231	AGGTCATACATAGAGTGTTGG	rdt_01796_0010002_e1_t43_R
44	FOXO3	6	108858264	109021307	HG19 dbSNP130	chr6 108877587 108878084	Unique	538	46	CACTTCCAAGTGAAGCTTTTTGATCTTCAATTCACTTGAAACTTACCCAACACTCTATGTATGACCTCTTGTATTTGTCTTCTACTGTTTTTTTTTTTTTTCCTTTGTGGTGAGGGAGGGAGGACAGGGCCTCACTCTGTCACCCACGCTGCAGTGCAGTGGTACAATCATGGCTCATTGCAGCCTGGACCTCCTGGGACCAAGCGATCCGTCCTTACACCTCGGCCTCCCATAGCTGGGACTTCTTGTATTTTTGTAGACACCTGGGTTTCGTCATGTTGTCTAGGCTGGTCTTGAACTCCTGGGCTCAAGGCATCCTCCTGCCTTGGGCTCCCAAAGTGCTGGGATTACAGGTGTGAGCTACTGCACCCGGCCTTCTACTATTTTTAAACTTGCAAT…	Yes	108877567	108878104	108877587	108878084	20	57.116	CACTTCCAAGTGAAGCTTTT	rdt_01796_0010002_e1_t44_L	20	58.183	TGGATTAACAGAGCCTTGTG	rdt_01796_0010002_e1_t44_R
45	FOXO3	6	108858264	109021307	HG19 dbSNP130	chr6 108878030 108878551	Unique	561	46	ACCCTCAAGTAAGCTCTTTGAGGGAAATGGCTTTATCATGTGCCTGCCCCCCATTCCTCACTGTGAAGTGAAGCTCACAAGGCTCTGTTAATCCACTGAATCTTTGACTCCTCCACTCTTTTGGAATGCCCCTGGGATATGTGTTCTGTAAATGGACACTCAACATGTTTATAGTGAAAATCTAATGGCCGAGAGCCCAGCCACTGTAAACACATTCTTTCTACTTTTGCAGGTCTGCACTCTAATGACAAAAGATTGCTTAGATTTAGAGAAGAAAACGCGTGGATTTCTTCTACAGTGTTACAAGTATTTAAAGCCAGCAACGAAAATTCTTGGAATTTTATGCTGCATCACGATGCGCGGCCCTGGGTGATCTAGCCTTCCAGTTCTTCGTGCAAA…	Yes	108878010	108878570	108878030	108878551	20	57.812	ACCCTCAAGTAAGCTCTTTG	rdt_01796_0010002_e1_t45_L	19	58.118	CCTCTCCTCTCCTTGTAGG	rdt_01796_0010002_e1_t45_R
46	FOXO3	6	108858264	109021307	HG19 dbSNP130	chr6 108878505 108878979	Unique	515	60	ATACATCACCATCCACACTCCCAGGCTGTAAACCCAATGCAAACCTGGGGCTTCTCAGTGGGACAGGCCTACAAGGAGAGGAGAGGTGCCTCGTGAGGAGGAGCCACCGCAGTAAGCAGTCAGAGCCCCCTTCCCCAGACTCCCCCTTCCAAGGGCAACCCGAAATAGCAGAAACGCTTTTATATGTGGGCAGAGCCGCATGCCCACGAGACAGGCACATGTGGACTGCGGGCATTCGGTACAAGGAAGCGAGGACACAGAGTACGTAGGGTGCTGAGGGTCCACCTCGCAGCCAAAGTATGTGTGCCAGTGAGTGTGTGCAGCTTGTGAGATCTGCTCTAGAAACCGTGGCCGCGGACTGGCGCGGCCTCCTGGGCGAAGCACAAACAGGAGGCTTTG…	Yes	108878485	108878999	108878505	108878979	20	57.369	ATACATCACCATCCACACTC	rdt_01796_0010002_e1_t46_L	20	58.858	AACCTGATTGAGAGTTTCGC	rdt_01796_0010002_e1_t46_R
47	FOXO3	6	108858264	109021307	HG19 dbSNP130	chr6 108878907 108879413	Unique	542	75	CCTGAATGTGAGAATGAGGGAGCCGAGCTGGGCGCAAAGACGGCGGCGTTCCGCGGCGGGAAACCGTCGTCTCCGCCGCGGCTCGGGCAGCGCGCGAAACTCTCAATCAGGTTCCCCGGCCCGGGCCGCCGGCTATGCCAGCGGCGCGCAGTGGGGACAGCCTAGCTGTCTCGCGAGCAGCGCCCGGAGAGGCCGCGCCGCGGGCCCCGCCGCGTCCCTCCGCCAGCGCGGGCGGCCCCACGCGCCCGCCACTCGGCAGCGCAGCCAGCGCCACATTCCATTTAAAAATAACACCCACGTGCGCTGGTAAACAAGCGCGCGCGGCTACCAGGGCCGCGCGCCCCGGCCCAGTGTGTGTGGCGCGCGCCCGCCCTCCTCCCGCACGTGTCGGCCGGCGCC…	Yes	108878887	108879428	108878907	108879413	20	58.334	CCTGAATGTGAGAATGAGGG	rdt_01796_0010002_e1_t47_L	15	58.134	AGCGAAGAGGAGGCG	rdt_01796_0010002_e1_t47_R
48	FOXO3	6	108858264	109021307	HG19 dbSNP130	chr6 108879411 108879927	Unique	554	65	CTGCAACTTTCCTCCCCCGACGCCTCCTCTTCGCTGGCAGACCCACCGCCCCAAGTCGGCTGCCTTCCTCCCGTCCGCTGTCCTCTCGCGTCCCCCCTTGAACCCTCCCACCGCCAGCGCGCGAAGGATTGGTTTCTAGTGCGCCCTCTCCCTTTTTCCCTCTCCTCTCTCTCCTTCCTTAGAATTTTACTCGATTGTTTATTATTTGCTGGGGGGCGGGGGCGGGGGGGCGGAGAGGGGCGTCTGGGGCCTGGAGACTGGTGGCCGCGGCCAGTCAGCGCGCGGCGTGCCTTGACGAGTAAGCGGCGCAGCGAATGGCGACGCGGCGGAGAGCTCCGGGGTCACGCGCGTGTGGATACGATGACATCATCTGTTTGTACGCGTCGAACTAGCTTGGTG…	Yes	108879394	108879947	108879411	108879927	17	57.618	CTGCAACTTTCCTCCCC	rdt_01796_0010002_e1_t48_L	20	58.413	CGGAGATAGCTCAGAGTGTA	rdt_01796_0010002_e1_t48_R
49	FOXO3	6	108858264	109021307	HG19 dbSNP130	chr6 108879776 108880319	Unique	582	48	GACATCATCTGTTTGTACGCGTCGAACTAGCTTGGTGCAGGGGCGGGGCCGCGCGTCACTTGAGTGACGGGCGCTGCGCAAAGCCCGGAGCCCGGAGGCGGCTGGGCGGGCTGGCTCTTGCGTACGCTGGGCTGGACCTTTTTGTGTATGGGGTCGTTGAGGAGCCCGCTTCTACACTCTGAGCTATCTCCGGTGACTTACAAGGATTTTTTAAAAAATATATTTATGAACTAGTGTGTAGACTTTTGGTGTGCATGTCGCGTGTGGTGCATTCGTAGAGTACAAATAAACGATTTGGGGCACGGATCGTAGAATAAGGACTTGTGCAGATGTTTTTCGTTTAACCTAAAGGATACGTCTTTTTTTAAAAGTCAAAAATGCCCACGTAGCGGTTTTGTC…	Yes	108879756	108880337	108879776	108880319	20	57.557	GACATCATCTGTTTGTACGC	rdt_01796_0010002_e1_t49_L	18	57.864	ACTGAGTCTCTCACCTCG	rdt_01796_0010002_e1_t49_R
50	FOXO3	6	108858264	109021307	HG19 dbSNP130	chr6 108880310 108880867	Unique	593	67	AAAAGTGAAACACGACTGTGGTCCACCGTCCGAGGTGAGAGACTCAGTGCAAACCTTTTGGTGCCTGATCGAATCTGTGAGCATCAGCTTATCGAAGTTGTGCAGGCACCAACATCTTCGCCGTTCAGTATTTCCACACCGCGATAACCCTGCCCATCTTGCGGCCAGCATCTTATCTCGGGTGTTACCTGGTGTCGCGTTCTAACAGGGAACCGGACACCGGGGCTGGCCCAGAGCCCGGCGGGCGGACGCGCAGGCCAGGGACCCCCTGGTACCAGGCGCCCTGCCCGGAGTCAGGGAGGCCACGCCGCTGCGCTCCTTGGAGCGTCGGGGGCTGTGCGCTCCTGCCGCTCCCCCTTCTCCCTCCTCTCCCCACTTCTTCCTCCTCTCCTCCCTTCT…	Yes	108880290	108880882	108880310	108880867	20	57.455	AAAAGTGAAACACGACTGTG	rdt_01796_0010002_e1_t50_L	15	58.588	GTGCGCGTGTGTGAG	rdt_01796_0010002_e1_t50_R
51	FOXO3	6	108858264	109021307	HG19 dbSNP130	chr6 108880741 108881296	Unique	591	75	CGCTTTGTTGTCGTTGAGACTCTCGGGAGGGAGGAGGAGCCCAGCGGGGACAGCAGCGGGAGCCCGCCGAGTCCCGGCCCACGGCGCGCGCCCGGACACCCACGCCCGCAGCCCCGCGGAGCCGGGCCGCGCAGGCGCGCGCGAGCTCACACACGCGCACTCACACACGCACGCCCGCCGCGCGCCCGGCCCGCCGCCCAGCCCGCCGCCCAGCCCTCCCCCTGGGCGGGGACCCGCCCGCCGTCAGCCTAGGTTGAGGCGCCCTGCGTGTGTCTATAACTTTGTGCTGCTGCCGCGGCCGCCCTGCTCGTGGAAGGGAGGAGGAGGAATGTGGAAGGTGGCGGCGCGCGAGCTGACAGGCGGTTCCTCGGGCGGGCTGCGGCGACGGCCCGAGCGCTT…	Yes	108880723	108881313	108880741	108881296	18	57.668	CGCTTTGTTGTCGTTGAG	rdt_01796_0010002_e1_t51_L	17	58.337	CTCAGGGAGGGGAAAGG	rdt_01796_0010002_e1_t51_R
52	FOXO3	6	108858264	109021307	HG19 dbSNP130	chr6 108881213 108881670	Unique	490	63	GTCCCTGAAGGGAAGGAAGCGAGGTAGGCGCCGGAGCCGTGCAGCGGGCGGCCGCCTTCCCGGTGACTCCGGATCTGCTTCCGAGCTGGGCCGGGCGCTTCCCTTTCCCCTCCCTGAGCCGCGGTGTGCGCGCCCCCCTTCTCGCCCGCTAGTGTTTTTAAAGGACTCGGGAAGGGGGAAACTGTCAAGATGGCAGCAGCGGGAGCAAGGAGGTGATGAACGTGCTGGTCCGGGTTTTCTAGCAGCCCGGGAGACTTGGCGCTTCCCGACCTGTTGGAAGATTTATGTTCCGACTCGCTCCCTCCCCCGGATCCCGACTGGGAAGGGGGCGGAGGGGACGACGTCCGCGAGAATGCAAACCACACAAAACCCCGAAGTGGCCGTCCCCGCCGGGCTCGA…	Yes	108881196	108881685	108881213	108881670	17	57.451	GTCCCTGAAGGGAAGGA	rdt_01796_0010002_e1_t52_L	15	58.483	TCTGGGCGCAGATGG	rdt_01796_0010002_e1_t52_R
53	FOXO3	6	108858264	109021307	HG19 dbSNP130	chr6 108881642 108882152	Unique	549	72	CTCCCCCTTCTTTCTGTCTTTCCTTTATTTTTTGGAAGTGACAAGGGCCCATCTGCGCCCAGACCCCCGTTCGCCCTCTGGCCCGCGGGCGAAGAGGGGAGAGGGAGCTGCCCGCGCAGTCCCCGGGCTCGGGCCATTCGACCGGGTGGGGGGTGACGGGGGGTCGCGGAGGCGGCCAGGCTAGGAAAGGGGAGAAGAGCCGAAGACAGCACAGACTTGAGCGGCGGCGCCGCGGGAGGCACTAGAGCGGGCCCGAGCGAAACATAAACAAACGCACGCACACCCGAGCTCGGGCTCTGACCGCGGCTCGGCTGCGCCAGCTCCGGCCGCTGCCCGCTTTAAAGGCGCGGCCGCCCCTCCCCCGGGCGCCCCTCCCCCTTCTCCCCGCCCCGCCGCCTA…	Yes	108881623	108882171	108881642	108882152	19	58.562	CTCCCCCTTCTTTCTGTCT	rdt_01796_0010002_e1_t53_L	19	58.578	GAACAGGAGGACCTGAAGA	rdt_01796_0010002_e1_t53_R
54	FOXO3	6	108858264	109021307	HG19 dbSNP130	chr6 108882093 108882570	Unique	510	73	CGTCGATTCGCTCGCGGCTCCATCGCGGCCTGGCCGGGGGGCGGTGTCTGCTGCGCCAGGTTCGCTGGCCGCACGTCTTCAGGTCCTCCTGTTCCTGGGAGGCGGGCGCGGCAGGACTGGGAGGTGGCGGCAGCGGGCGAGGACTCGCCGAGGACGGGGCTCCGGCCCGGGATAACCAACTCTCCTTCTCTCTTCTTTGGTGCTTCCCCAGGCGGCGGCGGCGGCGCCCGGGAGCCGGAGCCTTCGCGGCGTCCACGTCCCTCCCCCGCTGCACCCCGCCCCGGCGCGAGAGGAGAGCGCGAGAGCCCCAGCCGCGGGCGGGCGGGCGGCGAAGATGGCAGAGGCACCGGCTTCCCCGGCCCCGCTCTCTCCGCTCGAAGTGGAGCTGGACCCGGAGTT…	Yes	108882078	108882587	108882093	108882570	15	58.173	CGTCGATTCGCTCGC	rdt_01796_0010002_e1_t54_L	17	57.754	TCGGGGATCATGGAGTC	rdt_01796_0010002_e1_t54_R
55	FOXO3	6	108858264	109021307	HG19 dbSNP130	chr6 108882544 108883024	Unique	512	71	CTCCAAGCGAGCCCTGCCAAGCCCTCGGGGGAGACGGCCGCCGACTCCATGATCCCCGAGGAGGAGGACGATGAAGACGACGAGGACGGCGGGGGACGGGCCGGCTCGGCCATGGCGATCGGCGGCGGCGGCGGGAGCGGCACGCTGGGCTCCGGGCTGCTCCTTGAGGACTCGGCCCGGGTGCTGGCACCCGGAGGGCAAGACCCCGGGTCTGGGCCAGCCACCGCGGCGGGCGGGCTGAGCGGGGGTACACAGGCGCTGCTGCAGCCTCAGCAACCGCTGCCACCGCCGCAGCCGGGGGCGGCTGGGGGCTCCGGGCAGCCGAGGAAATGTTCGTCGCGGCGGAACGCCTGGGGAAACCTGTCCTACGCGGACCTGATCACCCGCGCCATCGAGAGC…	Yes	108882529	108883040	108882544	108883024	15	57.999	CTCCAAGCGAGCCCT	rdt_01796_0010002_e1_t55_L	16	57.612	GTACGCACCTTCCAGC	rdt_01796_0010002_e1_t55_R
56	FOXO3	6	108858264	109021307	HG19 dbSNP130	chr6 108883007 108883464	Unique	497	65	CTACTTCAAGGATAAGGGCGACAGCAACAGCTCTGCCGGCTGGAAGGTGCGTACCCACCCCGGGCTGGCAGCAGGACCCGCCGGGCCTCCTGCGCAGCGCGAGACGCGTCTCGGATTCGTCGGAGTGCGCTTGCGGGCTCCAGGGCAAGGGGTTGGCAGGGGGAGCCTCCGCTGCGAGGCTTTGGGGGTTATCTTTGATCCCCGGAGTCGGGGCACCTGGGGACGGTCTCGGAGGGGTGAATGAGGCTCCCCAGAAGCTTGGGGCATGGCCAGGTGAGGAGAGGGGGCAGGGGACGCCGGCGAGGGAAGGGCGAACGGACAGGAGTACATTTGCTGGATTCTCCGGACAGCACCGAGGAGGTAGGTCCGCAGCCAACTTTGGAGTAGAGTTTACCGTAG…	Yes	108882987	108883483	108883007	108883464	20	58.136	CTACTTCAAGGATAAGGGCG	rdt_01796_0010002_e1_t56_L	19	57.909	CAGACTGGAAACCACACAT	rdt_01796_0010002_e1_t56_R
57	FOXO3	6	108858264	109021307	HG19 dbSNP130	chr6 108883378 108883917	Unique	581	56	GCCAACTTTGGAGTAGAGTTTACCGTAGTGGGGGTCTGGTGCGGGCGCTGTGGCTGGAGTGAGAGGTGTGGGGGTGTTTGGGACGCAGTGTCTGGAGGAGGGGTTGGATGTGTGGTTTCCAGTCTGTCGCAGGAGCATGTTGCGTCGTCACTAGCTGAATGAGAACCTTCGGGTCCAAGTTTCAGCTTGTGGGTGTTAACACCTACAGGCACATCGATCCGATTAGAAAAAGCAGTGGTTGCAAACCTTTTCCTGGACGGCTTCCTTTCCTTGCCTATATTGATACCTTTTCTTCTCGGAGATGTCGCTCCAGTAAACCTGCTTCTGACTAGCTGCTTCTGAAATGTTCTGGGGCCTCGAACCGGCCGGTCTGGCCACCTCAATCCAGACTGGCTGCAC…	Yes	108883358	108883938	108883378	108883917	20	58.11	GCCAACTTTGGAGTAGAGTT	rdt_01796_0010002_e1_t57_L	21	58.056	TGATAAGGAACGGTAGAGAGT	rdt_01796_0010002_e1_t57_R
58	FOXO3	6	108858264	109021307	HG19 dbSNP130	chr6 108883912 108884411	Unique	542	43	CTACCTGTAAATGAACCCGAAGAGAGACTCTCTACCGTTCCTTATCATCCTCTTGGGGCACGGGACACGTGGTAGGGAGAGAGGTGTGGAAAGGCCTATGATGTAATGACTTCCTGCAGTTGGGTATCCAAAGAGATTAACTCCTCTGCCCCTGCTGGGCTGCTGATATCCAGCTGCTTTCCTCTTCCTAGGCACCTCCCTGGCCCCTTCCCCCAAGACAGTGTGTGTCAGTACCAGGCCAAAGAGTCCTGTGCGATTGGAGATATACATCTCTTATCAGCTGCCCATATTTGCAATTTAGCTTAGATTTTTTTTTGTTTTGTTTTATGTAAAAGAAGTAGTTGCTTCCTCCTTCCCTTTCTTCATTGTCATTGGGGAGCCCTCTGTCTTCCTGGGTTT…	Yes	108883892	108884433	108883912	108884411	20	57.312	CTACCTGTAAATGAACCCGA	rdt_01796_0010002_e1_t58_L	22	57.643	TTTAACTTTGCAAGGGTTTTCT	rdt_01796_0010002_e1_t58_R
59	FOXO3	6	108858264	109021307	HG19 dbSNP130	chr6 108884351 108884891	Unique	582	34	AATTCAATGGAAGCACTGGAGACGAGCCTGTAGATGAAAAAGTTAAAGAACTTAATGTAGAGAATGTTTTATTTTGCTTCTAGAAAACCCTTGCAAAGTTAAATACGGCTTATATCAGAGAGGCTTTGTATTAGATACTTTAAAAGCAAAACACGTGTGCTTTGATATTAATCCACTAATGTGTCTCATTTCTTTTAACAAATGCTTACATTATGAGTCTTATATTTGGTTTAATTCAATTGCTTTGTAAAAGAATGCCAGGTGTATGATACGAGAGTTCTTTACAGAAAGGATGAAAGTTAGACAATTCCATTTGAAAAGAGCACTAGTGTGATATGTTTTAAAACTGGGTTTCCAAGTGGATGGGAAGGGTTAATCAGTGTATAGTATCAGGAAGGC…	Yes	108884331	108884912	108884351	108884891	20	58.079	AATTCAATGGAAGCACTGGA	rdt_01796_0010002_e1_t59_L	21	57.326	AATCACAGGAAAGGTGAAAAC	rdt_01796_0010002_e1_t59_R
60	FOXO3	6	108858264	109021307	HG19 dbSNP130	chr6 108884782 108885304	Unique	563	29	GGGGTTCGAAATGTTTTTCAGATTTCTCTCACTTGAAATTTAGTCTTGCATGTTTGAATTTGGTGAGGAGAATACGTTAGTGAAAAGTTAGTTAACTTTAAACTTAGTTAAAACGTTAACGTAGGAAGGCGTTTTCACCTTTCCTGTGATTTTTAAGGTTACAAAAATAATTTAATTTCACAAATATTTCTTGTTATTTTGTTTATAGTTAAATATAATAAGTTTAATGAACTTTATTTTTGGGGGGAAGATTTACATGAGATAATGGTATTACCAAAAGTAGCCGCGAATTGAGATTGGGCTAGATACATTTTCATATAGTTTGTAGGACTTGCAATACAGATTTTGGGACTAGTCATAAACTTTATGGTTTTATGTCATCGTTTTTTTGTCTTATGG…	Yes	108884762	108885324	108884782	108885304	20	57.481	GGGGTTCGAAATGTTTTTCA	rdt_01796_0010002_e1_t60_L	20	57.36	TGTGACACTCAGAAATGGAA	rdt_01796_0010002_e1_t60_R
61	FOXO3	6	108858264	109021307	HG19 dbSNP130	chr6 108885193 108885713	Unique	562	35	ACCCTTCTCTGCTATCTCATTTCTCTTCAACTAAAATCTTAGAAAATACTGTAAATTGAAATTCTCAAGGCTTAATATGCTTAATACAGGGCACACATTTTATGATTCTTTTACCTTAAAATTTTTTACCAATTCCATTTCTGAGTGTCACATGACAACTAATCCTTGACGACTAAAGGGATATAATTTTGTTAGAGTTTTTATAAGATGATCTTCATCAAAAGATGCAGCCATGCAGGAACTTTCAAATCTTTGATGATGGAGAAGGCCCTTTGAAACTGGAGCTGGTTTTATATTTTGATTATGACTAATAGGCAACCTTTTTTTGTGTGTGCTTGTGGTTTAGTGGAAGAAGAGGGAAAAGGGAGAGATCAGGAGCTAATTGTGACCCATTTCCAA…	Yes	108885173	108885734	108885193	108885713	20	57.904	ACCCTTCTCTGCTATCTCAT	rdt_01796_0010002_e1_t61_L	21	57.098	CTTTATGCACACATGACTAGG	rdt_01796_0010002_e1_t61_R
62	FOXO3	6	108858264	109021307	HG19 dbSNP130	chr6 108885658 108886212	Unique	598	34	AAACCACACTACTTTCATTCTGAGTAATGTAAGAGGATTTTTAACTTCCAAAAATGTCTAGAATTCAGGTTAACGTCTCCTAGTCATGTGTGCATAAAGGGCACGGTATGCAGGGCCTTACTTCTTTTCAGGCTATTTGGGCCATTGCATTATGAGACCTTGTAACCAAAATTATCACCCTAACATCATAAAATGAAAGAATTAGAAAAGAGGACTTAGAGATCAGAATCTAAATCAGTGGTTCTCAGCCCTGGTTGCATGTTTGAATTACCTGGGAACTTCTGAAAAATACAAATACCCAGAGAATTTGATATAATTTGGCTTGTGTGTGGCTTAGCATTGATGGTTTTGTGTTTTGTTTTTTTTTTTCAAGTTTCTTAGGTGATTCTAATGTATAGT…	Yes	108885636	108886233	108885658	108886212	22	57.28	AAACCACACTACTTTCATTCTG	rdt_01796_0010002_e1_t62_L	21	58.135	CCATTACCTAGCAAATGACCT	rdt_01796_0010002_e1_t62_R
63	FOXO3	6	108858264	109021307	HG19 dbSNP130	chr6 108886147 108886640	Unique	535	38	ACAGCTAGTTAGTAGAGAGGTAATTAGTAGCCACAGTTCTAGAGGTTTTTGTTTTCCATTTTCTTCTTTAAATTGATCTTTTTTAAAAGGTCATTTGCTAGGTAATGGATAGTCTCACATAAGTAGCGCTTGCTTTCCTGAAAGGCTTATTTGCCTCTCAATCTAAAAACATCTTGCTTATTATTTCAGCATCAAAAGGATGGGCAAATGTAGATGGAGGCTGAGTGAGTGTATCATGTTTGCATAGCTGTCCAGTGCCTGTCAGTAGGGGTACTTAGGAACTATGAAGTGATAAAAGAGGTAAGAAGGATAGCATTTTAACAAAAAGAGGAAGCCCTTGGTTACTTACATTTGTCAGATACTGTGTCAGGGAGAAGGATGATGACTATCTCACAGGTT…	Yes	108886126	108886660	108886147	108886640	21	57.406	ACAGCTAGTTAGTAGAGAGGT	rdt_01796_0010002_e1_t63_L	20	57.164	ACAAGAGGAACTGAGAGAAC	rdt_01796_0010002_e1_t63_R
64	FOXO3	6	108858264	109021307	HG19 dbSNP130	chr6 108886581 108887123	Unique	583	38	AGATGTGGTTAAGAGGGGAAAAGGTTACATTTCCTTTAATTCAGATTAAGCTTGCACTGCACCCATGATTGAACAAGTGAGTTCTCTCAGTTCCTCTTGTCTTGGGGAGACCTCTAAGGACGCCAGGGCTTACCTGGTAAGGCCTATCTATCACTTATTTCGTTATACACAGCACACATCTGCTTTTCCCATGGGTCAGGGTGTAATCAAATTAGGCAGACTTGAGTTTCTGTAGTGGTTCCCATAATTTCACAAGTGTGGGGGATACTGTGTTAAGATTTCTGCTGCTGCTGCTGCTGCAGAAGATAATTCTTCAAGAGTCCGAGTCTTCTTTCATGTAAGAATGTGTATTGTTATGGCTTCTTGCCAAGATAAAAAGATGAGGGCTGTCCTGTCACA…	Yes	108886561	108887143	108886581	108887123	20	58.342	AGATGTGGTTAAGAGGGGAA	rdt_01796_0010002_e1_t64_L	20	57.564	AAAGGTGACTGAGGTCAAAA	rdt_01796_0010002_e1_t64_R
65	FOXO3	6	108858264	109021307	HG19 dbSNP130	chr6 108887028 108887563	Unique	577	35	CCAGTTCCTTTTCAACACACTGTATTAGGAAAATGTTATTTTAACTGCAACTCTGTTTTAAATTTTTTTTTAATTTGAAAATGACTAAGTCATAATCATTCCACATTGGCTCATAATTTTGACCTCAGTCACCTTTTGGAGTAACTCACCAAAAGGCCAGTTATGGTCGTGTGTGAAGAATCTGTCTGCTTGGCCCGTGTTGCCAAAATGTCGTTTTGTAATTTCCTTTGGCAATAGTGTCTTCGTCAGTGATTCTCAACTAATATACTTCCTCTTTCTACAGCCCCAGTACACTAGAGGGACTGTTTTTCCTCTTTTTCAAAGCTGTGTCATTGACCTCTGAAGTGAAGAAATTGGCCCTTTTAGACTTTGATCTGTGAGTCCCATGTAACAGAGACT…	Yes	108887008	108887584	108887028	108887563	20	57.794	CCAGTTCCTTTTCAACACAC	rdt_01796_0010002_e1_t65_L	21	57.368	AGTAAGAATCACAAGCAGAGT	rdt_01796_0010002_e1_t65_R
66	FOXO3	6	108858264	109021307	HG19 dbSNP130	chr6 108887438 108887962	Unique	566	37	GAAGCTAAGTGTGTGTTTTGATATGTTTATCTCCTTCTTAGAAAATGAAATGAAACTACAGCAGACTTATTTTTAGGAGATTTTAGGAGTGTTCTATTTTAAGAAAATGACACCATACAAGAACATCTTTTAGTTAAACTTCTTAGTACTCTGCTTGTGATTCTTACTTAAAACCTGCAAGATACTTTTATTTGGAAAATTAATGAAGAGGCCTTGTCTCACTAATAAGTCATTTAATTTGGTCTGGCAAAAGTTTACCATCCATTCAAAGATCTTCATGAAAATGCAAAGATAAGGCTGTTTAGGCTTGAGCCCAGGAGTTCAAGACCAGCTTGGGCACATAGCAAAACCCCATCTTATTTTTTTTTTAAAGACTGTTTAGGCCTGTGCATTCTGGCA…	Yes	108887417	108887982	108887438	108887962	21	57.368	GAAGCTAAGTGTGTGTTTTGA	rdt_01796_0010002_e1_t66_L	20	58.838	CCTCAATTTGTGATGCAGGA	rdt_01796_0010002_e1_t66_R
67	FOXO3	6	108858264	109021307	HG19 dbSNP130	chr6 108887951 108888463	Unique	553	41	ACCCTATTCTCAACTCCTCATTTCTCTCCTTTTCCTGCATCACAAATTGAGGGGTCCTGAAGAGCCACTTTACCTTTTTGGTGCTATAAAAGGAGCTGGGGATCATAAATGCAAAGACGAGTTGATATCAGTGGATGTTACAGCTGGTATACAGTAAGTGAATGAAAGATTGGAAAGAGAAAACCCTTTTTACCCATTTGCATCACATCCCATTTCATGTATTCAACAAATGTTTATCAAAGGCATGCTGCTTGCAGAGCATTTGCCAGGACTTAGGGATATAGTGGTAGCAGAAGGCAGATAAAGTTCCAGTTCACTCACAGGAGTTCATATTCTGATGGAGGAGACAGAAAATAAGCTATAGCATATCTGTGCTTTGTGAATTTGTCATTGCTGCCT…	Yes	108887931	108888483	108887951	108888463	20	57.748	ACCCTATTCTCAACTCCTCA	rdt_01796_0010002_e1_t67_L	20	58.387	ATCTCCAAAGCAAGCTCAAA	rdt_01796_0010002_e1_t67_R
68	FOXO3	6	108858264	109021307	HG19 dbSNP130	chr6 108888409 108888935	Unique	566	48	TAAGAAGTTGCTGGGAAGTGGCAAATTTGATGTGGGGCATGGCTTGGAGCTAGCCTTTAACTCTCTGCAGATCATTTTGAGCTTGCTTTGGAGATGCAAAACCACCGTACCATGGCTCCTGTGGATTGGGTCTGTTTGGGAGAAGCTTTGGTTTTCCAAGCTCCACCTGGATTAGATAGAGCACATCTTTGGCCCTGGACTGATCTGGGATCCCCAGTTCTGTCTCCCAGGGCCTGATGTAGATCTGGCCTTCCTCTGGAGTGGATGTGGAGCCTTGATGCCACTGACTCATCTGTATTACTTGTTGCCTAAAACTCAGAACTAAAAGAGATCTTAAAGATCATCTAACTACCTTATTTTGCAGGTGAGAAACATGCTAGGACTATGTGAGTGACTGGG…	Yes	108888389	108888954	108888409	108888935	20	58.111	TAAGAAGTTGCTGGGAAGTG	rdt_01796_0010002_e1_t68_L	19	58.068	TTCTGGTAGAGACGAGGTC	rdt_01796_0010002_e1_t68_R
69	FOXO3	6	108858264	109021307	HG19 dbSNP130	chr6 108888851 108889327	Unique	515	52	GTCAGTGCAGTGGTTCATGCCTATAATTTTAACACTTTGGGAGGCCAAGGCAGGAGGATTGCCTGAGGCCAGGAGTTTGAGACCAGCCTGGGCAACAAAGTGAGACCTCGTCTCTACCAGAAAAAAAGAAAACTAGGCCAGGTGCGGTGGCTCATGCCTGTAATCCCAGCACTTTGGGAGGCCCAGGTGGGTGGATCACCTGAGGTCAGGAGTTCGAGACCAGCCTTACCAACATGGTGAAACCCTGTCTCTACTAAAAGTACAAAAAGCTAGCCGGGCATCGTGGCGCATGCCTGTAATCCCAGCTACTAGGGAGGCTGAGGCAGGAGAATTGCTTGAACCTGGGAGGCGGAGGTTGCAGTGAGCCAAGATTGTGCCGTTGCACTCCAGCCTGGGTAA…	Yes	108888833	108889347	108888851	108889327	18	57.788	GTCAGTGCAGTGGTTCAT	rdt_01796_0010002_e1_t69_L	20	58.094	AACTCCTGGGATTAAGGGAT	rdt_01796_0010002_e1_t69_R
70	FOXO3	6	108858264	109021307	HG19 dbSNP130	chr6 108889245 108889774	Unique	570	45	GGGTAACAAGAGCGAAACTCCATCTCAAAAAAAAAAAAAATTAGCTCTGTTGTGGTGGTGCATGCCTGTAGTCCCAGCTGCTTGAGAGGCTGAGGCAGGAGGATCCCTTAATCCCAGGAGTTTGAGACTGCAGTGAGCACGACTGCACCACTGCACTCCAGCCTGGATGACAGAGTGAGACCCTCTCTCTCTCTTTTTTTTTTTTTTTTAAAGCGTGTGTTCATACCACTGTACTGTAGTGTCTACTGCCTACCATTGTGGTTTCACAGCTGTTCATCTCAGTGCTGTTTGCCTCAAGTTCTTCAAGCTCTTCACTTGCTGTCTTCTGCTTCTCCTCCCCTCTTCTAGGCTAGCTCGCACTGGAGTCGCTGTGTTTCTCCTTTTGTGTTCTCCATCAGC…	Yes	108889226	108889795	108889245	108889774	19	58.009	GGGTAACAAGAGCGAAACT	rdt_01796_0010002_e1_t70_L	21	57.419	GAAACACTTATTTGTCTGGCA	rdt_01796_0010002_e1_t70_R
71	FOXO3	6	108858264	109021307	HG19 dbSNP130	chr6 108889665 108890213	Unique	590	42	AATGCCTTTTCTTTCAACGCCACCTTACCCTGCCCACCCCATGGCTGCTACCTGTTTATTTTGTCATTTTGCTAAGACTGTTGAATATTTTTAAGCACAGTATAAGAGGCTTTAAATTAGGGAATGTGTCTGCCAGACAAATAAGTGTTTCTAATATTTGGAGCTGCTTTTTGGATTTTATAATCAACCCATATGGATAGCCTTAGTTCTGGGGCTGTGACTCTGAAAGGGGCTGATGTGACTCAGGAGTGAGCTGGTGTCATGAGTGGAGTCTTTTGGATACTTGCAGCTCTGAAGGTGGCATCAGCTTTAGACCTCCTAGCATCGATGTTGATGTGATGTGGTGTAAATGTGAGATGATGCTGTGCTATCTGGGGTTTCTTGCAGTGCCTTGTTACC…	Yes	108889645	108890234	108889665	108890213	20	58.512	AATGCCTTTTCTTTCAACGC	rdt_01796_0010002_e1_t71_L	21	57.47	GGCAAAACAATTCTATGGTGA	rdt_01796_0010002_e1_t71_R
72	FOXO3	6	108858264	109021307	HG19 dbSNP130	chr6 108890213 108890664	Unique	491	40	AACATGCAGTGTCGAGAAAGTCACCATAGAATTGTTTTGCCTAAAGTTTATTTTACTCACTTTTAGGAACAAAGCTGTTATGTAAAGCCTTAGTTGTTTGTAATGTTCTGCATTTTGGGGCAGAAGTCCCAAATGTACTTCAAGTTTTCTGTCCATGGATTGGGAAATAGAAGTCATGTATGAAAGGAGAGGAGATAGCAGACAGTCTTTGAGATGAACTATTTCAAGGACCAGTCTGCAGTTCTTCCAAGTTAGAGTTCTGAATATGTGGTTAGGCTAGTGATGATGATAGAACACCCCAGTTCTGACTGCATCATTGCCCAGACAGACCCAGTATCTTTCACCATTTTATTCCTGACCAAACAACGTTCATTTCCCAGTATCTTAGTCTCTCCTAAA…	Yes	108890194	108890684	108890213	108890664	19	57.931	AACATGCAGTGTCGAGAAA	rdt_01796_0010002_e1_t72_L	20	57.949	GCTTGAAACACACTCCAATC	rdt_01796_0010002_e1_t72_R
73	FOXO3	6	108858264	109021307	HG19 dbSNP130	chr6 108890616 108891164	Unique	589	45	AAAAGAACTACGGTAGCTGGCATCCATAGAGTACTGTGATGTACCACTCTTGGTAAAACGGAAATGTCTGATTGGAGTGTGTTTCAAGCCAGGCTTTTCTATAATTCGCTTGTTCCACTTTTCACTCCTGAGTTTTTGAGGTTTTAATCTTGAGACTTTTTCTCTGCAGTGCCTCAGTTACTACTATGGAATAACATAATAAGCGAAGAGGATGACTTCTCTGCTGGGCTGTGGTTCTTCTAGTAATTCCGCTACTCCTGGGTCATTGCCTGGGGTGAGGAGGCCAGGTTATCTTCTGGAGGCTCACCACACCTTGGTGTCCAGATGTGCCCTAGGACTGCAGTGGAGAGGTGAGCACAGAGTAAGGAAAGCATGTGGCACATGTGTAGGGGGCAAGGC…	Yes	108890596	108891184	108890616	108891164	20	57.91	AAAAGAACTACGGTAGCTGG	rdt_01796_0010002_e1_t73_L	20	57.694	AAGGGAAAACATGATGTGGA	rdt_01796_0010002_e1_t73_R
74	FOXO3	6	108858264	109021307	HG19 dbSNP130	chr6 108891106 108891621	Unique	556	48	AGAGATGTGTTTGGCAGTTTTCAGTACGTGTTTAGGAATTTGTTTGAAAACCATTAGGGGGTGGGGTGGGGTGGAAGAATCCACATCATGTTTTCCCTTGCGTGGTTTTTTTTTTTTTTTTTTTTTTTTTTTTTTGAGACAGAATCTCGCTCTGTCGCCTAGGCTGGAGTGCAGTGGCGTGATCTTGGCTCACTGCAAGCTCCGCCTCCTGGGTTCATGCCATTCTCCTGCCTCAGCCTCCCAAGTAGCTGGGACTGCAGGCGTTCGCCACCACTCCCAGCTAATTTTTTGTATTTTTATTAGAGACGGGGCTTCACTGTGTTAGCCAGGATGGTCTTGATCTGCTGACCTCATGATCTGCCTGCCTCGGCCTCCCAAAGTGCTGGGATTACAGGCATG…	Yes	108891086	108891641	108891106	108891621	20	58.314	AGAGATGTGTTTGGCAGTTT	rdt_01796_0010002_e1_t74_L	20	58.079	CAGGAGGATCATAGCTCTCT	rdt_01796_0010002_e1_t74_R
75	FOXO3	6	108858264	109021307	HG19 dbSNP130	chr6 108891515 108892047	Unique	571	41	CGGCTCCCTTGTGTATTTTTATTTTAAATTTTTTATTTGAGACAAGGCCTTGCTCTGTCACCTAGGCTGGAGTGCGGTGGCACAATCATAGCTCTCCACAGCTTCAAACTCCTGGCTCTCTCTGTAGAGAGCTATGATCCTCCTGCCTCAGCTGCCCTAGTAGCTGGGACTACTAATGAGCGCCACGACACCCAGCTAATTTTATGTTTTTTTTGTAGAGATATGAGGTCTCACTTTGTTGCCAGGTTGGTCTCAAACTCCTGGGTTCAAGCGATCCTCTTACTTGGGCCTCCTAAAGTGCTGGGATTATAAACATGAGCCCCTGCAACCAGCCTTCCTTGTATTTCAGATGTCTAGTGAAGTTAGTTAAGTTAGCCCTTGAAGGTATTGAGAATTTAC…	Yes	108891497	108892067	108891515	108892047	18	57.534	CGGCTCCCTTGTGTATTT	rdt_01796_0010002_e1_t75_L	20	57.932	CCCCCTCTCCTAAATTTTCC	rdt_01796_0010002_e1_t75_R
76	FOXO3	6	108858264	109021307	HG19 dbSNP130	chr6 108891918 108892467	Unique	592	34	AAATTCAGAGCCAGCAGAGGGAGTACACAAGTCTTTAAGCTGATGTCAAGTATTTTTTTCTCCACACAGCTAAAATAATACCTTGATTATTTTTTAAAGAACTCTGATATATAGTGTTTCCATGTAAGTTTATTGTCATCATTAGAAAAGGAAAATTTAGGAGAGGGGGTGTGGAGATTAAAAACTTAAAGCAAGTGTTTTAAAGGAAACCCTGGTCTTCTAAGACCCATGATTTACTTCCCACTCCTAGATCATTAAATGAGAGTGCTTTTAACTGAAAAATATCCTCCCCTGCCTTTCATCTTTTTGCTACTCAGTTCCTGATACTACATGTTCATTTATACCTAACACCAAATTTTTACAGAGTAGTCACGTGTCTGGATCAGTGGGATGTTCTGT…	Yes	108891899	108892490	108891918	108892467	19	58.068	AAATTCAGAGCCAGCAGAG	rdt_01796_0010002_e1_t76_L	23	58.298	AGTTCAAAGTTACAGTAGTCTCC	rdt_01796_0010002_e1_t76_R
77	FOXO3	6	108858264	109021307	HG19 dbSNP130	chr6 108892357 108892917	Unique	600	41	AAAGCTTCACAGTTGCTCATGGGTGAGAGAAATGTATGTATGTATATTGCTCTCAGGTAAGAGAGAAAGGTAAGGTAAAAAGTAAGAACAACATTATTTCCAATTCAAAAATGAATAGTCATGGATCTACAGGAGACTACTGTAACTTTGAACTTTTTGTAATTCTGTAATGCTATATCGGTTTCTCACCTCCCTCCACTATGCCCCATATTTTGGTGGTGGGGGTTTATTTTTGACATGGCAGTTGGAGAGGGTTAAATAGAGTTCCTCTAAAATTCATGTCTTCCTGGAACTTTAGAATGGTGACCTTATTGGGAAATAGGATCTTTCCTGAAGTAATTAGTTAAATTAAAGTGAAGTCATATCGGCTTAGGGTGGGTCCTAAATCCAGTGACTGGT…	Yes	108892337	108892936	108892357	108892917	20	58.69	AAAGCTTCACAGTTGCTCAT	rdt_01796_0010002_e1_t77_L	19	58.207	AAGTCCAAAATCAAGGCGT	rdt_01796_0010002_e1_t77_R
78	FOXO3	6	108858264	109021307	HG19 dbSNP130	chr6 108892893 108893394	Unique	541	41	AAAGATCCTCCCCTAGAGCCTTCCCAGGGAGCATGGCTTTGCCAACGCCTTGATTTTGGACTTCTAGCCTCCAGGACTGAGAAAGAATGAATTTTTGTTGTTTTAAGCCCTGAAATTCATGGTAATTCGTTATGGCAGTCCTAAGAAAGTAACCTAGGAGCCTAGGGATAGAAGAGTGGGAATGGCACAGTTGCAGATGGAGAAGAATAAAAAGACTTTATTTAGATTCAAATCAAAGTGTTAATAATCATTCATAGGCTACTTTCTTGTCATCTACATTTTGTCTTTTTTTAATCCTGCAGTGAGGACAGAGGGAGGCATGAATTTTCCTTGATTTCCCAGTTAGAGCTACTAGAACATGTCCCTCTTTTGCATTTTGAATAAGGTGTGTCCTTCCCC…	Yes	108892874	108893414	108892893	108893394	19	58.089	AAAGATCCTCCCCTAGAGC	rdt_01796_0010002_e1_t78_L	20	57.707	AGACAGACTCTTCTACACCA	rdt_01796_0010002_e1_t78_R
79	FOXO3	6	108858264	109021307	HG19 dbSNP130	chr6 108893359 108893843	Unique	526	43	CTTGTTGATTGTGGACTTGAGGTTTACAGTAAGTCCATGAAATCTGGCTGAGGGCTTTGGTGTAGAAGAGTCTGTCTTTGAGGGGAGGGGAGGGAGAAGCCAAGGATCCTCAGTGGAAGAATAGTGTGGAAGAAGAAGCCTCCTTTTGGCCCTGTCAGGGCTTGAGAAGATGGAGGCATACCATGTTCACTGCCATCAGTGATGGTAGTAAGGCTAATCCAAATCTCTCTGGAGTCCCCTCAGTGTGTCCTATGGTTGGTTCAAGCCTTGTAGAGTCTCACACACTTGGTCCTTCAGGCTTATGTCTGCTCTGTTTATATTTACATTCAAAAAACCAGCTCTTCTTTTAAAGCATAGAACATGGAGTGGTTGTCCTCACAGAAACAGCAGCAGTAGCAG…	Yes	108893338	108893863	108893359	108893843	21	57.786	CTTGTTGATTGTGGACTTGAG	rdt_01796_0010002_e1_t79_L	20	58.1	AATATAACCCTGACACCCCT	rdt_01796_0010002_e1_t79_R
80	FOXO3	6	108858264	109021307	HG19 dbSNP130	chr6 108893768 108894275	Unique	546	40	AGGTACCCAGTAGGTGTTTGGCTTGAAATGTTCAGACATTTAAGAATCAGAATTGCATCTGTTTATTCTCATATTTTAAAATTATATTTTTGGGGAGGGGTGTCAGGGTTATATTAGAGATATGTGTAGTTTTTGCAATAAAAAGAGTCTACACAAGACATTTTCTAGCCTATTTATACTAATAATGACAATAATAGTAGCTGTGATTTATTGAGCCCTTATTATGTGCCCGTTACTCAACTAGGTTTTTTATGTCTAATATTGATTCTATAAGATAGGCATTTAAATGTAAGCCTCAGTTTAAAGACAAGGAAATGGTTCAGGAAGGTGAAAGTAACTTGCTTGGGATCCAAACCCAGGGCTCTCTGACTTGGGAGCATCTGCCTTTTCTAGTATACT…	Yes	108893749	108894294	108893768	108894275	19	57.755	AGGTACCCAGTAGGTGTTT	rdt_01796_0010002_e1_t80_L	19	58.214	GATGGTCTCGATCTCCTGA	rdt_01796_0010002_e1_t80_R
81	FOXO3	6	108858264	109021307	HG19 dbSNP130	chr6 108894214 108894740	Unique	568	48	AAATTAAAGAGCTTTTGGCCGGCGCGGTGGCTCACGCCTGTAATCCCAGCACTTTGGGAGACTGAGGTGGGCGGATCACGAGGTCAGGAGATCGAGACCATCCTGGCTAACACGGTGAAACCCCATCTCTACTAAAAATACAAAAAAATTAGCTGGGTGTGGTGGCGGGCACCTGTAGTACCAGCTACTCGGGAGGCTGAGGCAGTAGAATGGCGTGAACCCAGGAGGCGGAGCTTGCAGTGAGCCGAGATCATGCCACTGCACTCCAGCCTGGGTGACAGAGAGAGACTCTGTCTCAAAAATAAATAAATAAGTAAGTAAGTAAGTAAATAAAGAGCTGCCATTTAAAAAGTTTCTACTCTATGCTGCATTCTTTACCTCTATCCCCAGGAATCCCCA…	Yes	108894193	108894760	108894214	108894740	21	58.386	AAATTAAAGAGCTTTTGGCCG	rdt_01796_0010002_e1_t81_L	20	57.962	CTGTGCCCAGCTAATTCTTA	rdt_01796_0010002_e1_t81_R
82	FOXO3	6	108858264	109021307	HG19 dbSNP130	chr6 108894704 108894976	Unique	313	48	ACTTGGCTCCGTTATTTAGGCTCCTTCCCTTGATTTTTGCATGAGCTAAATAACTTTTAAGAATTAGCTGGGCACAGTGGTTCACGCCTGTAATACCAGCACTTTGGTAGGCTGAGGCGGGAGCATCACCTGAGGTGAGGAGTTTGAGACCAGCCTGGCCAACATGGTGAAATCTCGTCTCTACTAAAAATACAAAAAATTAGCTGGGTGTGGTGGCTGGCGCCTGTAATCCCAGCTACTCAGGAGGCTGAAGCAGGAGAATTGCTTGAACCCGGGAGGTGGAGGTTGCAGTGAGCCAAGATCACACCATTTT	Yes	108894684	108894996	108894704	108894976	20	57.967	ACTTGGCTCCGTTATTTAGG	rdt_01796_0010002_e1_tX82_L	20	58.375	AAAATGGTGTGATCTTGGCT	rdt_01796_0010002_e1_tX82_R
83	FOXO3	6	108858264	109021307	HG19 dbSNP130	chr6 108894795 108895061	Unique	307	47	AATACCAGCACTTTGGTAGGCTGAGGCGGGAGCATCACCTGAGGTGAGGAGTTTGAGACCAGCCTGGCCAACATGGTGAAATCTCGTCTCTACTAAAAATACAAAAAATTAGCTGGGTGTGGTGGCTGGCGCCTGTAATCCCAGCTACTCAGGAGGCTGAAGCAGGAGAATTGCTTGAACCCGGGAGGTGGAGGTTGCAGTGAGCCAAGATCACACCATTTTACTCCAGCCTGGGGGACAAGAGCAAGACTTCATCTCAAAAATAAATAAGTAATGATAATAATAAAGACTTATGATATTGGCCGGG	Yes	108894775	108895081	108894795	108895061	20	57.875	AATACCAGCACTTTGGTAGG	rdt_01796_0010002_e1_tY82_L	20	58.56	CCCGGCCAATATCATAAGTC	rdt_01796_0010002_e1_tY82_R
84	FOXO3	6	108858264	109021307	HG19 dbSNP130	chr6 108895006 108895261	Unique	295	48	ACACCATTTTACTCCAGCCTGGGGGACAAGAGCAAGACTTCATCTCAAAAATAAATAAGTAATGATAATAATAAAGACTTATGATATTGGCCGGGCGCGGCGGCTCACGCCTGTAATCCCAGCACTTTGGGAGGCCGAGGCAGGTGGATCATGAGGTCAGGAGTTCAAGACCAGCCTGACCAAGATGGTGAAATCCCGTCTCTACTAAAAATACAAAAAATTAGCTGGGCGTGGTGGCACATGCCTGTAATCCCAGCTACTCTGGAGGCTGAGGCAGAGAACTGCTTAAACCTGG	Yes	108894987	108895281	108895006	108895261	19	57.974	ACACCATTTTACTCCAGCC	rdt_01796_0010002_e1_tZ82_L	20	57.812	CCAGGTTTAAGCAGTTCTCT	rdt_01796_0010002_e1_tZ82_R
85	FOXO3	6	108858264	109021307	HG19 dbSNP130	chr6 108895082 108895624	Unique	583	48	GACTTATGATATTGGCCGGGCGCGGCGGCTCACGCCTGTAATCCCAGCACTTTGGGAGGCCGAGGCAGGTGGATCATGAGGTCAGGAGTTCAAGACCAGCCTGACCAAGATGGTGAAATCCCGTCTCTACTAAAAATACAAAAAATTAGCTGGGCGTGGTGGCACATGCCTGTAATCCCAGCTACTCTGGAGGCTGAGGCAGAGAACTGCTTAAACCTGGAGGGGCGGAGGTTGCAGTGAGCTGAGATCACGCCACTGCACTTCAGCCTGGGCGACAGAGCGAGACTCTGTCTCAAAAAAAAAAAAAAAAAAAAGAAGAATTAGCGCGTACCTGGGTCTTTAATGGGAGAGTAGGAATGGCTTGAGAATTCTGTCAGAAACCTGTTGGTTTGGTGATTC…	Yes	108895062	108895644	108895082	108895624	20	58.56	GACTTATGATATTGGCCGGG	rdt_01796_0010002_e1_t83_L	20	57.896	ACGTGCTTGAAGCCTATAAA	rdt_01796_0010002_e1_t83_R
86	FOXO3	6	108858264	109021307	HG19 dbSNP130	chr6 108895553 108896101	Unique	589	37	AAGAATAGAGTGACGCATGGTAGGTAGAAATCTTTTGGGATGGGGCCTTATCGCAGAAATTTCTGTGTTGGGACAGTAGGATATCTGTGCTTTTTATAGGCTTCAAGCACGTAGATGAATGCAGGCAGCAACATCAAGAAAAGCAGATTTCAGGAAAAAAAAACATTTACAAGGAGTTCTTGGCAGAAGTTTTGCTGCCAAATCAGAAATCATAATGAAAGATATTAAAATTATTTTGTGAGGTGGTCGTCTCTTTGCAGTGCAGTTACTGACGGGTTTAAGAGCAGGCTGCCAAGATAGAGACAGAAAATGTTGCATAATGCAAGTTGCTGGCCAGGTTAGTGTTTATCTCTACTGAAGAGCCTACTTGCTTTTGTCTTCAAGGTAAAAATATGTATG…	Yes	108895533	108896121	108895553	108896101	20	58.061	AAGAATAGAGTGACGCATGG	rdt_01796_0010002_e1_t84_L	20	57.466	TTCAGTCTATCCTCTGGACA	rdt_01796_0010002_e1_t84_R
87	FOXO3	6	108858264	109021307	HG19 dbSNP130	chr6 108896041 108896520	Unique	521	37	CCCATTTTGTTCTGTGTATGTTGGAAAAAAATTACAGAACTCTCAGTTTCATAGTAAAGATAGGTAAGTAGTGTCTGGATAATGTCCAGAGGATAGACTGAAACTCTGTGATAAACGTGAGCAGGCAGCAGGATGCTACCTGATAACTGAGTATAACAGCATGCAGGGGAGGACTGTGTGGCTGGAGGCAGCTGCAGTAGAAGTTGGCAGTGCCACTGTGGACTTTTAAAGGGACAACTCTGGGTACAAGCCTGAAGTGTAAGGAGGACATAAAATTAAATACAATTGAGCTTGTCTCCTTGAAAACTGGTTCTCTCTTTTTACTACATTAAAAAGATCAAGTGGACAGTTAAGTCATTAATTCAGGTAATTCCAATCACAAAACTACTTTTTTCCTGA…	Yes	108896020	108896540	108896041	108896520	21	57.116	CCCATTTTGTTCTGTGTATGT	rdt_01796_0010002_e1_t85_L	20	57.42	TAAGCAGGAGGCTTTAAACA	rdt_01796_0010002_e1_t85_R
88	FOXO3	6	108858264	109021307	HG19 dbSNP130	chr6 108896492 108896997	Unique	545	33	AGCATAATTGCTTTGGTTCCATATTTCATATTAAGCTTGGGCTGAGTGATGTTTAAAGCCTCCTGCTTACCTTCCCCCCTTTTCTTCCTATTTTATTTTACTTAATACCTAAAAAAAAAAAAAAGAAAAGAAAAAAAAACCTCGATGTAAATTATTTTCTTCTGATACTGTGATGGTTTCATAGAGTAAAACACTTTCCTTAGATCTCTTCATTTGAACATTTCCTGTTGATAAATCACTGAAAACAAAACAAAACTACCTAATTTAAAAGCGTTGCGATGGGTCTTCCAGAGTTTTTATCTTACACATAGCTGTTCTAGGGCTTCCCACCAACATTTATTTCCAAACCAAGGACTTGTTTATCTCATCCTTCATACTTTTGCATTTCAGTCCGAATTG…	Yes	108896472	108897016	108896492	108896997	20	57.317	AGCATAATTGCTTTGGTTCC	rdt_01796_0010002_e1_t86_L	19	57.149	CAGTCTGCATGACAGGTAT	rdt_01796_0010002_e1_t86_R
89	FOXO3	6	108858264	109021307	HG19 dbSNP130	chr6 108896894 108897421	Unique	568	35	ACGGGTTTTTGTTGTCTTTGTTTTTGCAGTAGAAAAACTTCAGTTGGTAGGATGAAAAGGAGAACAAATCTTTATTCACTTTCAGTATAGTTCCATTAACAGTATTAATGTGCCATGTGTGAATATACCTGTCATGCAGACTGAGGCCCACAGACTAATAACATTTTGAGCAAGATAATTTTAAGTAAAAACTGAAGCTCTGAACTCAAACATTCTTTCAAATTTCTTTAAAATAATAATGATCACTTAGATGAGGTGCATCATTTATGTAACCCTGAAAAGCCTGGAATTGACTTACGAAAATGTCATAGGCCTGATTATTTTAAAGTTATCTTCGAGCTGATGCTGGTGTGAGCATGTTTGCTTTAGAACACATGGACTCTTAAGCTCATGATAGAT…	Yes	108896874	108897441	108896894	108897421	20	58.002	ACGGGTTTTTGTTGTCTTTG	rdt_01796_0010002_e1_t87_L	20	57.593	AGGGGAGGAGACTAAATAGG	rdt_01796_0010002_e1_t87_R
90	FOXO3	6	108858264	109021307	HG19 dbSNP130	chr6 108897327 108897886	Unique	600	35	AATTAGTGGCCTTGATCAGCCCTTCTCTCTCCAAGCCTGTCCAATAAAGATAAGTTTACAGCCTTCTTTTTGAATAGACACATGTCCTCTGCTGAACTGAATTATCTAAATCAGTCCTATTTAGTCTCCTCCCCTTACAAGAAAGATCCTTATTTCAGACTGAAAGACTAGGTGATTTGGGCCATATTTTAGGTTTTATCATACTTACCCTTCATGTCATTTGTTAAGGTCAAGTTCAGCATTTGACTGTGGACATAATTTTTAGTAGGTGTTCCTTGGGAAGAGGCTTATTGGGAAGAGAAGTTTATTCCAATAGTCTCATAAAATCAGTGAATGCTTTGAGTTAATTTATCAGCAACCTGTGCTGAATAAGCAAGGTGCCATGTGTTAAATTAGGAA…	Yes	108897307	108897906	108897327	108897886	20	58.618	AATTAGTGGCCTTGATCAGC	rdt_01796_0010002_e1_t88_L	20	57.962	TCCAGATGTATTTCCACTGC	rdt_01796_0010002_e1_t88_R
91	FOXO3	6	108858264	109021307	HG19 dbSNP130	chr6 108897827 108898380	Unique	594	36	AAGATGCAGCTTTATCCACATCTAAGTTTTCTCATCAGCCAAAAAAAAATTTAAATGGATGAATCTGTTTAGCTTATAATGCAGTGGAAATACATCTGGATTTTTATCTCTGGGCCCCCAGTGTTTGCCCTGTTGATGTGAGCAGAGATGATTTTCACCTGACATCTTTGTTGCCTGCTTGGAGAGTCCTTGCTCTTTCCATTGACTGAGTAGTTCTAGCTAGTTTCTTTTGTGTTCATTGTTCTGCCTTAAACAGGATCATAAAGCTTTCAAAAATTTTTTTTTCAGCTTGTTACCTCATGTGTCTGTGCTGGCCAAGAAGGAAGAGAAGAAAATAACTTTATCATTTGCATCACATGATTTTACAGCTTTGAAAACCCATTTGTCAGTGTGGTTACT…	Yes	108897807	108898400	108897827	108898380	20	57.871	AAGATGCAGCTTTATCCACA	rdt_01796_0010002_e1_t89_L	20	57.507	AGTTACTAAGAACTTGGGGC	rdt_01796_0010002_e1_t89_R
92	FOXO3	6	108858264	109021307	HG19 dbSNP130	chr6 108898307 108898787	Unique	522	39	AGTTAATTTTGCTGAGGGAGAAATTTTATTGTTTTTTTGGTATATGATTTCAAAGTTGAACCTTTAAATGATTTGTGAAAAGTTAAAAGTTCTTTGCCCCAAGTTCTTAGTAACTCTTCTAAAAAAAAATAGTATACCTTATTAAGAGGGTTTCCTGGCATGTTCTTTGGACTGTTACCAAGTCTTTGGCACACGAGGGTACTTCCTTGATCGTCTAGCCATTTCTGATTTTTGAACCTGAGACAGCCAACATTGAGTTGATCTCTAGATCAGCTTTACAGAATCTAACATAGTAACCTCGGTTTCACTTGTCCTGGGCACTCCTGGCTGCTGTTCCATTTTTGTCTTTTCCTTTTATATCTACTACACATTGTCTAAAGAGGGCTTATTCCCCTTCTC…	Yes	108898286	108898807	108898307	108898787	21	57.625	AGTTAATTTTGCTGAGGGAGA	rdt_01796_0010002_e1_t90_L	20	57.755	GACCTAACTGCCTTAGGATG	rdt_01796_0010002_e1_t90_R
93	FOXO3	6	108858264	109021307	HG19 dbSNP130	chr6 108898730 108899259	Unique	570	39	CCAACATCAGTGGTTTTCAACCCTGGCTGCATTTTAGAATCACCTGGAGAGCTTTCAAAACCACCAGTGCCTAGGTACCATCCTAAGGCAGTTAGGTCAGAATCTCTAGGTATGGGGCCTGGGCATCTATGTTTTTTAAGCTTCCCACGTGGTGATAATGTATAGCCAGGATTGAGTGCCTCTATTTTAGAGACATTAGATTTTGGCTGTGGAAGTTATCAGCTATTTTAGTACTGACTTTTAGATGCATTTCAGCCCTCTCCTCCATAGGAAGCTCCACATGACAAGGAGTGCTGTAAAGTTGGGATTAAAGAGTAAGGTTGGCTTCTAAGGGCAAGAGCATTATTATCACTTAACAAACTGTGTTTAACTGGGGTCTCCTCTTCTTTAATATAAATG…	Yes	108898710	108899279	108898730	108899259	20	57.106	CCAACATCAGTGGTTTTCAA	rdt_01796_0010002_e1_t91_L	20	57.132	GGTTGCACAAAAGAACAGTA	rdt_01796_0010002_e1_t91_R
94	FOXO3	6	108858264	109021307	HG19 dbSNP130	chr6 108899148 108899707	Unique	600	40	CCAACTCCCACTCATTTTTCTAGTCTCTACTGGACCCTAGTTAAGTTATTTTGAAGTTTTCAGGAATTTTTAAGAAGAGATGGTGCTGTTTTAAGTCATTGCATAAGACTTGAAAACTGAGAGATATAAACTTACTGTTCTTTTGTGCAACCTAATCTGATATACCAGAAGATTCCACCATATCCTGATGTTTGAAGGTAATGGTTCTCCAAGTGGTCCCTAGCTCAGCAGCGTCAGCATCACATAGGAACTTTCAACATCACGTAGGAACATCACGCAGATTCTCAGGCTTACCCCACACAGACTAAATCAGAAACTCTTTAACAAGCCCTCCAGGTGATTCTACTGCAAGCTGAGGGTTCAGAACCACTCTTTTAAAGTCATTTGCTAAGTCTGTGG…	Yes	108899128	108899727	108899148	108899707	20	57.265	CCAACTCCCACTCATTTTTC	rdt_01796_0010002_e1_t92_L	20	57.998	ATCCTGAGAGGTGAGTATCC	rdt_01796_0010002_e1_t92_R
95	FOXO3	6	108858264	109021307	HG19 dbSNP130	chr6 108899662 108900166	Unique	545	45	TAGCCCCTTGAGTATTTTGGACTTCCCACAGATCTGTGCTGCTCTGTAGCCTTCTGTACAAGGCAAGGATACTCACCTCTCAGGATCACAGCAATAAAGGATCCACTCAGGTGTATAGAGGAAACCACATGTTCACCTTAGTGCATATATTGTGTTCACAGAACTTGTGTTTAGGTTGGATTCATGTTTTTTTTTGTGTGTGATCTTTTTCTCTTGTTTGTTTTGGTCTTTTGAGGACATTCCTAGTTTTAAAACCACTATCAGACGGGAGTAGTTGCACTGACTCATCCCCAGACAGACATGGGACATGTGAGAGAAAGATAGGATAAAAATGTGCTGGGTGTAATCAGTGTGAGAGGCTCAGTGCAGTGAAGGGGAGAGTGACACGGCTCTCGTGAT…	Yes	108899642	108900186	108899662	108900166	20	57.564	TAGCCCCTTGAGTATTTTGG	rdt_01796_0010002_e1_t93_L	20	58.047	CCCTGCTTAATGGACTACAG	rdt_01796_0010002_e1_t93_R
96	FOXO3	6	108858264	109021307	HG19 dbSNP130	chr6 108900093 108900566	Unique	513	46	CTCAGGATCCTAAAAGGCGCACGACCTCTTGCACCACAGGTGGAACCAGGTACAGATCCAAACAAGTATGCTGCTTGTCAGTATCATTGGACTCTGTAGTCCATTAAGCAGGGCCTCATGATCAGCTAGCTATATCAAACCTAGCTGGTGGCTTTAGGAATGTAAATAGTGCAAAACACAGTGGGTTGGCCAGTTCTGGATGTTCATGTGAGGGTCTTTTACCAGCTGTTTCAGAATGTTGCCTGAGATTCATAAACACTAAAACAAAACAAAACAAACTCCAGCAGGATGACTTTGGATTACAGTTCATTCTGCTGTTAGTGGCATTCCTTTTCGTACATGAAGCCATATCCAAGATGATATGGCTTGAGTGCTAAGCCTCCGAGGTACAGTGATCTG…	Yes	108900074	108900586	108900093	108900566	19	57.938	CTCAGGATCCTAAAAGGCG	rdt_01796_0010002_e1_t94_L	20	58.111	GACCTTCTGATGTTGTTCCA	rdt_01796_0010002_e1_t94_R
97	FOXO3	6	108858264	109021307	HG19 dbSNP130	chr6 108900488 108901040	Unique	593	50	ATCTGGGTTTTCTTCTTGGGGGAGTGGGTAGGGCAGGCCAGTCACTTTCCTCAGATTCACCAAGATTCCTGGGAAGGGTCAAGAAGGCAGGTTCGGTGTTGGAACAACATCAGAAGGTCCACATGGAAGGGAAAGCTGCACTGAGGGACTTCTGTCTGGGGTCAGAGTTTGGAGGAAAGTCCAAAATATTGTGCTGTTAACTGTGAACAGCATTCCAAATTGAACTCCAGGAGAGTACCAGGGACTTGTACACATTGGAAGTCAGATACAGCTGGTGGGCACTGGAAGTGCTGGGGACAGTAGGATCCTTTCCAGAGCCATCACCACTCACAGGTGAAATGTGTCAACACACGTCAGTTGCTCATCCATTTTGGTTTTCCCAAAGCATGGGCCTCTGCT…	Yes	108900468	108901060	108900488	108901040	20	58.078	ATCTGGGTTTTCTTCTTGGG	rdt_01796_0010002_e1_t95_L	20	58.283	CCCTCATTATCTCCAGGTCT	rdt_01796_0010002_e1_t95_R
98	FOXO3	6	108858264	109021307	HG19 dbSNP130	chr6 108900959 108901480	Unique	561	44	AAAACATCTGGTAGCAGTCCAGGAATAAAGCCTGCCCAGTAGCAGTCCAGAAGGCTTGTCTCTCAGCCCAGAGAAACCCCCAGTCCTTGGCTTCTGTGTCTCAGACCTGGAGATAATGAGGGACATCACCTGCTTGACCCCTCTTTGAACATTTCCTTAAGGAGGCTATAGAGGAGGCCTCTGGTTTTGAGACGGTCGGTGTCCTGACTTCTGTGTGCTGCTGAATTACAGAGTTGAAGTTTGAAAACTCTTAATTCCTCCCTGCCCAAAAGGGGCAAAAAGGGCTAAATCTTCCTTCTGTGTTGGTGTGAATGGGTGTGATGTATACAGTCATAACCTTAGATTTATCTATCATTTTCATGGCTGTAACTAAAAGCTACGGTTAATTGAACATTTATT…	Yes	108900939	108901499	108900959	108901480	20	58.182	AAAACATCTGGTAGCAGTCC	rdt_01796_0010002_e1_t96_L	19	57.786	AAATTGCTTGAACCCAGGA	rdt_01796_0010002_e1_t96_R
99	FOXO3	6	108858264	109021307	HG19 dbSNP130	chr6 108901372 108901924	Unique	594	45	ACACTGTTGAGCTTTATGAGTATTAGCTCTTCTTCATTTTTTTTTTTTTTTTTTTTTTTGAGATGGAGTCTCACTCTGTTGCCCAGGCTGGAGTGCAGTGGTGTGATCTCGGCTCACCACAACCTCTGCCTCCTGGGTTCAAGCAATTTACTTGCCTCAGGCTCCCAAGTAGCTGGGATTACAGGTGCCCACCATCGTGCTCGGCTAATTAGTAGAGGCGGGGTTTCACTATGTTGGCCAGGCTGGTGTTTACACATTTCAAACTCCTGAACTCATGATCCACCCACCTTGGCCTCCCAAAGTGTTGGGATTACAGGCGTGAGCCACCGTGCCCAGCCTTAGCTCTTTCTCTTTACTCATGAGGAAACTGAGGTACGAAACGGCTAAGTGACTTGGCTG…	Yes	108901351	108901944	108901372	108901924	21	57.936	ACACTGTTGAGCTTTATGAGT	rdt_01796_0010002_e1_t97_L	20	57.776	ATCATGCAAACTCCCTTTCT	rdt_01796_0010002_e1_t97_R
100	FOXO3	6	108858264	109021307	HG19 dbSNP130	chr6 108901859 108902375	Unique	557	40	AAGCTTCAGGGATCTTGATTTTGTAATACTGAGACCTCACTGGCTTGTTCTTTTCTATCATATTTCCCATTTTGGTTTAAAAGAAGAGAAAGGGAGTTTGCATGATCCGTTAGAATTGTAGATGTGTTCTACGTAGCTGTCATTGTTTGAGAACCCATAGAAAGAACAGAGTTGAGTGTTAGGTTGTAGACAAGCATTCACATTGAACACAAAAGGCTTTTCAGACTTGTACTCTTGTGAAGTGTGGTTATTCTTAGGGATGGGACACTTCAAACTGCCTTTTTTCTCCAGGCTCTAGAGCAGATGTGATATTCCAGCAAGGGTGACCCAGCTCATCTTTCACAGATTCAGAAATGAGACACATAGATGAGTTTACTCTAAACTGCACTTAAACTTTCC…	Yes	108901839	108902395	108901859	108902375	20	57.171	AAGCTTCAGGGATCTTGATT	rdt_01796_0010002_e1_t98_L	20	58.021	AACTGTGAAGCAGATCCAAA	rdt_01796_0010002_e1_t98_R
101	FOXO3	6	108858264	109021307	HG19 dbSNP130	chr6 108902326 108902818	Unique	533	42	ATCTTTTGTTGAACAGCGACATCGTGCTTGGAAGCCAGTGGGTCATTTGGGTCTAGTTTTCATTCTTTTCTTTGGATCTGCTTCACAGTTTAAATTAGGCCCAGGACATTGTATATGGTGGTTTAAGAAGGTGACTGTAACAGGCAGATGTTGAAAGATGGAAGCAGTAGGAGGAGGCCAAACTGTGGAGGACAGGGGTAATAACTGGATTGGCAAATGGGGGTTGAGGAGCATGGAAGGCAGCCCAGTCAGAATACCTTGGCAGAGGCTGGAGGGTTGTAGTTGTGTGATTGTGATGAAATATTAGGGGTGATGGCTGGGTTTGGAAGAGTTAAGCCGTTACAAAATTTCTTCAAAGAACATTATCAAACAACACATATGTACTGCTGATTAAGCAAT…	Yes	108902306	108902838	108902326	108902818	20	57.594	ATCTTTTGTTGAACAGCGAC	rdt_01796_0010002_e1_t99_L	20	57.967	TCCTCCTTTTCCTTCCAGTA	rdt_01796_0010002_e1_t99_R
102	FOXO3	6	108858264	109021307	HG19 dbSNP130	chr6 108902781 108903311	Unique	571	36	AGTCATGGAACCATTGAGACACTTTGGGGAGGCAAGTGAACCACTGCAGTTCTTTCTATACTGGAAGGAAAAGGAGGAAAGCAAAGTTATTTTGTGGTTTTGGAGTAGTTTAAAAAAAAAAGTTTTGTGTTTTGATAGTGCCTTCCAAAGAGTTCAGCATTATGAATCATTTCTTCTTTGTCAAGGTGAGAGAGGCATTCTGTCTGTGAACTAAATCTCCCAAAGTCTTCAGTGTTTGATGGGCAAAGGAACGAGAGGAAAGAAATAGGAAACTGCCATGCCATCTTTCCCCCATTATCTCCCTTTCATGAAAAATGATCTGTGGCTCGCTGCCAAGACTTTGTTTAAAAAAACTTGGTTGTCTGGTATTTCTCATCTGCATGAAAAATAAAAAGTGTC…	Yes	108902761	108903331	108902781	108903311	20	57.884	AGTCATGGAACCATTGAGAC	rdt_01796_0010002_e1_t100_L	20	58.56	AGGAGTGCAGGAAAAATACG	rdt_01796_0010002_e1_t100_R
103	FOXO3	6	108858264	109021307	HG19 dbSNP130	chr6 108903261 108903807	Unique	588	38	AAAAGCCCTACAAACAATGTCAGCTATTTTTGGAATATTATATAAACAGTTTTAACTGTCATATAGGGACAACGTATTTTTCCTGCACTCCTAACCCTCACAGGAATAAAGGACATTGGCCCTTTCTTCACTGGCTTGGTATAGGCCATTTATTTACTAGCCACCTAAATAAGTGCCTACCAGCTGCTTTTAGGTGAAATCTAGGGACCATCCTAAACATCTTATGTGCTAGGTGTGGGAAGCAGGCCCAGCAGGCTTGGGCTGAATAGAAGTAAGAGTTCCCAGCCTTGTGTTGTTGTTGTCCCAGGAGGCAGATTTTCATCTGTGAAGTCATCTGGGAATCCAGTTGTAAGTTATATCCAGTTGTAAGAACTCAGTAACATCCCTTTGCTCAGTCCA…	Yes	108903240	108903827	108903261	108903807	21	57.679	AAAAGCCCTACAAACAATGTC	rdt_01796_0010002_e1_t101_L	20	58.249	ATCCCTTCAAAGCTGTCATC	rdt_01796_0010002_e1_t101_R
104	FOXO3	6	108858264	109021307	HG19 dbSNP130	chr6 108903701 108904162	Unique	503	41	AAAATTTTGTGTTTCCTGCCATGTAAACAGAGATGTTCCTAAAAGAAAATAAATGAACCATTTGTCAGATAATGCATTTATTCTGGTTACCTTAATCCCTTTGTTAGGTTTTTGTCATGGAGATAGTAGATGACAGCTTTGAAGGGATGTTAAGCAGTGGGGTTATTTTTTTTTTTCCCCAAGGAGACAGTTTTTAGGGCAGACTTTGAGTATTTTTTCTCTTGTTTTTGAGTGTGTAGCTGTATATTAAGATGGGAAAGCTGACTCTGACCCAGGAAAAACAGGACGGTAGGCCAGTCCACCTGCTGGGTCTGTTATTCACATTCTTGTTGGGTGTAACTGCCTTCCATGTGACTCTCGGTACCCCCTTCTCAGCAGCCCTGCTTTATGTCCCTAATG…	Yes	108903680	108904182	108903701	108904162	21	58.073	AAAATTTTGTGTTTCCTGCCA	rdt_01796_0010002_e1_t102_L	20	57.765	GACTCAGGAGTTCCATCATC	rdt_01796_0010002_e1_t102_R
105	FOXO3	6	108858264	109021307	HG19 dbSNP130	chr6 108904132 108904691	Unique	600	44	AGGGATTTTCTAGGGGAAGGACTAATCTGAGATGCAAATTAATGCCAAATTGATGATGGAACTCCTGAGTCCTGAAACGCAGTGCCTTGGATGTCATCTGACTTACCCTTTATTTTCTGGATGAGGATATTAAGGATCAAAGATGTAAAGGAGGTTACTTGAAACCACCCAGTGAGGTCACTCTTACCTGTGAACTGACTCCGTGGTCACCACCATTCTTGCTGAGGAAGATCTGCAGCTGTCTCATGAACATATGTAATGTGCCTGGATACAGTCCTCGCTTCAGACTCACTACTTTATTTTCTAGGGAAGAACTAGGCTTTTTATTTCACTGTGGCTGGTGTGGGGGCATTCGGTGAAAAGGTAGCTATGGGAGACAACAGGCAGCCAAAATGCTAC…	Yes	108904112	108904711	108904132	108904691	20	58.791	AGGGATTTTCTAGGGGAAGG	rdt_01796_0010002_e1_t103_L	20	58.243	CCATTAAAGCCACTGATCCA	rdt_01796_0010002_e1_t103_R
106	FOXO3	6	108858264	109021307	HG19 dbSNP130	chr6 108904572 108905103	Unique	572	39	AGCCCTATTATCCAGAGTGATGGGGCCTGAGTTTTCTGAGTGGTTGTAACTTTGATGGTTGTGACTTTGGGAAAGAAGTATATTGCATGTAATGTTTCCAAGAATTAGTTACTGTGTGCCAGAGGAGTGGGCACATAAGCTGGATCAGTGGCTTTAATGGGCAGCAGTTGGCTGCAAGAGAAATTTGCAGTTTCACCAGTCTTAATGCTGGGCAACCCATATATTAAATAATGTTTGGTACACTTGGATATCTTTTATTGGGAATTAAGCCCCCAAAGCAGCTTTCTGTAACTATTAAAGTCTGATAATGCTAAGCTCTTCTTCAGGCACTGGAGAAGTTTGGCAGTCTCTGGAATAAGGAATTTGTTTGGCTTTGGCACTGATAGCCAAAATGCCACT…	Yes	108904552	108905123	108904572	108905103	20	57.594	AGCCCTATTATCCAGAGTGA	rdt_01796_0010002_e1_t104_L	20	57.524	GTGACCAACAAAACTCTGTC	rdt_01796_0010002_e1_t104_R
107	FOXO3	6	108858264	109021307	HG19 dbSNP130	chr6 108905022 108905537	Unique	556	44	AAGGTCTGTGGCAAATAAGATTTCAGTGCTGTGGTGAAGCAATCTGTGTGTGCTTTAAAGGTAAATAAAAATACAGCACATTTTCTGAGTATAATTCTCGTAGACAGAGTTTTGTTGGTCACCCAGATGGTTGGAAGTTCTGGTCCTTCAGCAGTATGGGTTGGTGGCAGTGGTGCTGGCTTCTGCAGCCTGTGCTGGTCCAGGCCTAAACTCAGGGAAAAGTATACATGTCCAGGGCTCATGTGACTTGATCATATGGGGGCGTGCTTCATAGGTCACAGCCATGGTTATTCATCCATTTAGTTTCATTCCGCCGGCACGGTAATGCATGGAATAAAGATGGACATACAAGTGGGCATTGCTTCTGGTGAGTCTGCAGTATAGTGGGTGATAGGGATA…	Yes	108905002	108905557	108905022	108905537	20	57.412	AAGGTCTGTGGCAAATAAGA	rdt_01796_0010002_e1_t105_L	20	58.111	ACAACACCCTGTATTGTCAG	rdt_01796_0010002_e1_t105_R
108	FOXO3	6	108858264	109021307	HG19 dbSNP130	chr6 108905474 108906015	Unique	582	37	AAAGAAGGGAAGTCTTGCTGAACTGTGCATCCTGGCATGTATCTCTGCCATCATTCATTATTTTCACCTTTGATAATGAAATTTCTGACAATACAGGGTGTTGTTGGAGTTCATTTTTTTGTTGATAAAAGTATTACTGTAATCAAAGAATTCCTTGCAGAAGTTTTGCAACCCTCAAGGAAAAGTGATAAAAAAACAGACCCTGCATGATGGATTGCAGGTTTCAGGGAGGTGGGAGTTGTCCATCCTTTCGCGTTGGCTTTGCTTTTGTTTGTGTAACCATGAAAGGATACTGAGTCTGCTTTTTGTAAAGGAGATAACTTGGTTCATCCGTAACATGCAGAGTGTTGGGTGAATTAACGAGTGGAAGGCACGTAATGATGTGTGGCACTTATGTAG…	Yes	108905454	108906035	108905474	108906015	20	58.398	AAAGAAGGGAAGTCTTGCTG	rdt_01796_0010002_e1_t106_L	20	58.196	AGCTCCTTAGGAAAGGCTAT	rdt_01796_0010002_e1_t106_R
109	FOXO3	6	108858264	109021307	HG19 dbSNP130	chr6 108905894 108906448	Unique	593	43	AATCTTGCCATCTGGAAACTTGCATTTACTAGGATGTAGAGCCAATTTTGGTTGATACTGAGTCCAATGTTTATTTAAAATGGTTTAGATTTTCATTTGGCTAAAATCTAGGAGGTTGTAGACTAATAGAATAACAATAATGATAGCCTTTCCTAAGGAGCTCTGAATAGCCTCAGTAGTACTATAGTGAGAGGTAAAAGACAAGAATCTTACCTTATTTCATAGTGATGCAGTTGAAACATGGTAGCCTGCACAGGGTGGTAGAGCTGGCCCGTTTTGAAATGAGAAGTTGAATTCCTGATCTATGGCTTTGGCACTTGCTTTGCCACCAAGAATTGCTATCTCCAAAATCTTTTTTTTTTTTTTTTTTTTTTTTTTTTTTGAGACAGAGTCTCGCTC…	Yes	108905874	108906466	108905894	108906448	20	57.776	AATCTTGCCATCTGGAAACT	rdt_01796_0010002_e1_t107_L	18	58.972	AGACCATCCTGGCTAACG	rdt_01796_0010002_e1_t107_R
110	FOXO3	6	108858264	109021307	HG19 dbSNP130	chr6 108906389 108906891	Unique	541	53	AGTAGCTGGGACTACAGGCGCCCGCCACCGCGCCCGGCTAATTTTTTGTATTTTTTTAGTAGAGACGGGGTTTCACCCCGTTAGCCAGGATGGTCTCGATCTCCTGACCTCGTGATCCACCCGCCTCGGCCTCCCAAAGTGCTGGGATTACAGGCGTGAGCCACCGCGCCCGGCCTCTATCTCCAAAATCTTCAAGCCATGAAGAATCTTTGCCATCTTATTTATTTTCCCAGCTCCTGGGGAGCAGAGGTTTCCCACTTGGAGTTTAGATTTTGCTGAAAGCACCAAAATCCAGGCCTGAAAGATCTCAAAGTGGATCAGGGCCTGGGGACCAGCTGTGCATTATTGAGATTGGAGCCCAAGTTGGCAGGGAGGCCATGGCTCCTTAACTATCCAGGA…	Yes	108906371	108906911	108906389	108906891	18	57.486	AGTAGCTGGGACTACAGG	rdt_01796_0010002_e1_t108_L	20	58.056	CTCTGAAGCACTCTAATGGG	rdt_01796_0010002_e1_t108_R
111	FOXO3	6	108858264	109021307	HG19 dbSNP130	chr6 108906835 108907376	Unique	581	46	CTCTTGATCCTGAGACAGCTGGGAGTCTGCAAGGTGTGCCCCATGCTTTCCTTCAATGTAGAGATGCCTTTTACCTCCCATTAGAGTGCTTCAGAGGCTACTTAGGGTGCCTTAGGAAAAGGTATCGTTATTATTATTCCATTAGTCTGTAACCTTCTAGATTTTAGCTGAATGAAACTCTAAACCACTTAAAACACACTGGGCTCAGTAGCATACAAAATCGCTCTGTGCTTAGAGGCGTCTGCAAAGTGGTGGGCGTGCTGCCCCAGTGGCTGTCACTCTGGCTGCTGCCCTTATGTCTCCTTCAAGGGTACATGGAAGAGAGATGAGGGACACATGCCTAAGGTCGGCTTCTACCACATTCCTATCCCACTTTCTCAGCCGGCTTCCTACTTTTTC…	Yes	108906816	108907396	108906835	108907376	19	57.565	CTCTTGATCCTGAGACAGC	rdt_01796_0010002_e1_t109_L	20	57.975	CTATGTTGTCCTTCACCCTC	rdt_01796_0010002_e1_t109_R
112	FOXO3	6	108858264	109021307	HG19 dbSNP130	chr6 108907301 108907781	Unique	521	38	TCACTTTTCCCCAAAGATGTTAATTCCAAACTTGTTTATGTTCCTCCTTGGAATGACAGCTTATAAAAATATGTGCAGTATTAAGAGATGAAGCCTGAGGGTGAAGGACAACATAGTACTTGACAGGCACCAGAATTAGGTGACACATTTCACTCTTGAGTTTCATAGCAGCTGGAGCAAAAAGGGACATAAGATTAGCTTCCAAACTTATGTTATGCCTTTAAATGAAAACAGAAGTAGCGTGGCTTTTTCTGTTACTTAGAAACTTTTTCTCTTGGGACATCATAAAGAGAACACTGATCTAATAAACGACATTCTCCTGCTTGAAACTTGGTTCTCTGAGGTAATGAGCCAGTCCATTAGTTTCAGTGTACCTTCCTCAGTGATGTATCTATGTTC…	Yes	108907281	108907801	108907301	108907781	20	57.62	TCACTTTTCCCCAAAGATGT	rdt_01796_0010002_e1_t110_L	20	57.322	TTCCCAAAGAAACTGATCCA	rdt_01796_0010002_e1_t110_R
113	FOXO3	6	108858264	109021307	HG19 dbSNP130	chr6 108907746 108908215	Unique	509	42	CTGAGTATGAATGGCTCCAAACTTAGGAGTGACTAGGATTTACAGATGAAGCAGTATGGATCAGTTTCTTTGGGAAGGTTCTTGGAGGACCCTATGGGAGGAAACCCTGGACAGGTAGGAAAACTGAGGAAGCAGAAGAGAAGGGCAGAAGACAAAAACCCTGGCATAAGAAATTGTCAATACTGAGAAGTGGCAGGGACGTAGCAGAAGGGGATGGTTGAGGGGAAGACCAGGGGGCTGGTATGTAGTTGGTCCCCAACAGCAGTGTATTGGTGTACTCGACCCTCCAGTGTGATTCTGGGCATGAGACAAGACTCTTGTTCTCATGAAGCAGGGCATCAGGGAATGGGAGTTGGTGAGGAAATTACATTAACATTTATTGAGCACCATTCTCACTAT…	Yes	108907726	108908234	108907746	108908215	20	57.664	CTGAGTATGAATGGCTCCAA	rdt_01796_0010002_e1_t111_L	19	58.092	CAAGACCAGTCTAGGCAAC	rdt_01796_0010002_e1_t111_R
114	FOXO3	6	108858264	109021307	HG19 dbSNP130	chr6 108908213 108908662	Unique	486	51	TAGTAGAGATGAGGCCTTGCTGTGTTGCCTAGACTGGTCTTGAACTCCTGGGCTCAAGCAATCCTCTCACCTTGGCCTCTCAAAGTGCCTCTCAAAGGTGTGAGCCACCATGCCCAGCCTATTCGTTTTTAATTTCTGAAGAAACTGAGGCTAACAGCTGGGTCTGGCCCATGACTGGTTCAGTTGGTATTTGGTGGACCAAGTTGACCAAGCTCACCCAGCTTCTGAGTGACAGAGTGAATATAAACCCAGCCTGCTCACTCCATTTCCTAGTTTTCTCACCTCTACCAGGGTCTCTGTTGCTCACAAGAGCTCAGGGCTGGGAGAAGCCTCTGTGTGACAGATGAAGGGGTCCTGCTGCTCTCTAGGGAAGAATCGGTCCCAAATTGCTCAAGGGAG…	Yes	108908193	108908678	108908213	108908662	20	58.976	TAGTAGAGATGAGGCCTTGC	rdt_01796_0010002_e1_t112_L	16	57.164	CAGGTGGGCACACAAA	rdt_01796_0010002_e1_t112_R
115	FOXO3	6	108858264	109021307	HG19 dbSNP130	chr6 108908610 108909162	Unique	593	43	AGTAAGGTGGTTTCGTTGAGGAGCATCAGCTAGGGGGATTGATGGGAATAGGTGTCAGGCAGCCAGTGGAAATTTTGTGTGCCCACCTGTGGCACATGTATTATGCAAATTCATGCAAAAATATATATATGTGTATGTGTGCACACACAAATACACACACACACGCCCCACACACTTGTTCTACGGCTTGCTTTTGAAGTGAGAGCCCCGGCTCAGTGTTGGCCTTGTTTTTTCTCCCCTTCGTTTTAGACCAGTCTGTGTTCCTGCAAACAGACAAGGCATTGTTTAAAGTACAATGTACTCTCCTGCTTTTGCATTGTCATCAGAAACCCTTGGCAAAATGTTTAATTTTTCTCACAGAGGTTATCTGTACTTACTTGACTTCCCTGATGGTACATT…	Yes	108908590	108909182	108908610	108909162	20	58.128	AGTAAGGTGGTTTCGTTGAG	rdt_01796_0010002_e1_t113_L	20	58.077	ACAGACAAGAAGCTAGAGGA	rdt_01796_0010002_e1_t113_R
116	FOXO3	6	108858264	109021307	HG19 dbSNP130	chr6 108909112 108909580	Unique	509	35	TTTGAGATGACTCAGACCCATGTTTCCAAACTGGGACATGCACTAGAGAAGGGCTCCCCCATCCTCCCTCCTCCTCTAGCTTCTTGTCTGTGTAGCGTCCTTCCTAATACCCACTGTTTGCAGTCAGGCAAAAGGAACGTGCTTCCTAAGTGTAAGCTTCCATCTAAAAATGAACATAATTTCAAAGGCAACTTTAAGTTAACAGCTCTAAGTTCTGTGATAATCTGCTAACAGTTGCATTGCTTATGATCTCATTTACGAATGTGTTTTATCATCTTTAAGTTGATAAGTTCAAGAAAGGTACATAAAGTGTGTGTTGTTTTTTAATTATTTTGAACTATTCAGTATATTGAAAAATTCAATTTTTGTTTTTCTCTGCATTTGGGCTTGTTCCTTTTG…	Yes	108909092	108909600	108909112	108909580	20	58.664	TTTGAGATGACTCAGACCCA	rdt_01796_0010002_e1_t114_L	20	57.692	ACTGCCTCCATTTACCTTTT	rdt_01796_0010002_e1_t114_R
117	FOXO3	6	108858264	109021307	HG19 dbSNP130	chr6 108909534 108910022	Unique	529	38	AGACCATTGACTGGATGTTGTATTTTTTTTTTCTCAAAGCTAAACTGTATGAAAAATCAAGACTTAAAAAAGGTAAATGGAGGCAGTTGCACAATTACATTTGTTTAATGAGCTTTTACATTTTAAAACTTTTAATTAATGTTATACTATTTCAGAAATTCAACTGTAGTTATAAAATTATAAAGAATGCATTTGTTATTTAAAGTGAGATATGCGTGCAGACACACAGACCATGGTCTTCCCTTCTTCCTCTGGTCTACTGCTTCTGCCTTATATCCCCTAGATTCCTTCTCACTCCCCAAAAGGCAGAGGTTAAGAAGAAAGTTAAAATATCAAGACACACTAAACTGTTTTTGTGGTGAGTCAAGCTGCAGTGCCTCGCTGACTGGGAAACAATGG…	Yes	108909514	108910042	108909534	108910022	20	58.178	AGACCATTGACTGGATGTTG	rdt_01796_0010002_e1_t115_L	20	58.453	AAAATAATCCCAGCACAGCA	rdt_01796_0010002_e1_t115_R
118	FOXO3	6	108858264	109021307	HG19 dbSNP130	chr6 108909953 108910482	Unique	570	39	GTAGGCTGGAGAAACAGAAAATACAGCTTGACTGGGCCTTGCCCTCTCACTCCAAGCCTCAACAGGATGCTAGAGCTTTAGCATGCTTTCTGCTGTGCTGGGATTATTTTCTGCAACTAGACAAAAAACCCACAAAACTCCACATGGTTTGTTCTCAAGCAACTGGAATATGGAAAGGCTTGAAGGAATACTTACACTTTTTGATGGAAGGTAATGACCTTAGTTCTTCAGTATTTATTAGGTAAGCATGGGTTCTGCAGTATAGCATTTAAAAATTCATGTTCCTCAGGGTTTCCTAAGACAAAATAGAGTGTGTTTGGTCCAGTGTGATGGAGAAGTTTGATGCAAATCCGTCTTAAGGAGGAGAATGGAGGCTGTCATGGAGTCCTGTGGACTGTT…	Yes	108909933	108910502	108909953	108910482	20	57.818	GTAGGCTGGAGAAACAGAAA	rdt_01796_0010002_e1_t116_L	20	57.136	TTATGTCACAGAGCTCCAAA	rdt_01796_0010002_e1_t116_R
119	FOXO3	6	108858264	109021307	HG19 dbSNP130	chr6 108910450 108910913	Unique	504	52	GGCTGTATTTAAACTGGCCTTTATAATTTTTCCTGGGCACACGCAGCCCACATTTTGGAGCTCTGTGACATAAGCACCCCCTGCCCCGGAGCTGGGAGTCTTGACCGGGCCAGGCCTTGGCTGCCCTGGGCTACACAGACACAAGCACAACCCGAATCTTTGTTTACTTCCTCTCCAAGTGCTGGGGACATTCAGTACTAAGAAGGACTGTGTGCTTGCACAAACACTCCTGCCAGCATTCTCTCAGCCCTGCCATTCCTGACTGTCTTGGAAAGTTCTTCGTTTAAGGCAGGCTTTTGTTCTTAGAGTGCATGCATTATTCCCCAGTCAGGCAGCCTTTTCCGGGTTTCCAGTGCAGACTTGCAGGTCCACTCCCCTGCAGCCTAGCCCAGGGGTGGA…	Yes	108910430	108910933	108910450	108910913	20	58.539	GGCTGTATTTAAACTGGCCT	rdt_01796_0010002_e1_t117_L	20	58.47	AGGCATTGGTTTCTTCAGAG	rdt_01796_0010002_e1_t117_R
120	FOXO3	6	108858264	109021307	HG19 dbSNP130	chr6 108910905 108911363	Unique	497	34	CTGTTCATGTGAGTTCCTGTGACTGATGTCTCTGAAGAAACCAATGCCTTCTTCAGATCCTTATGGGAAATTTAGGGGACTTTTGGATTACACAGTGTTGCCTTTTGCTGATTCTAAGATAGAGCCTTCCAATTGTAAGTATGTTAAAAACACACAACTATTTCCTACTGAATGTTAGTCAAGCTAAAGAGTGAATCTGCAATTTCATGAATAATCAAAACAAAAGCATGCTGCCAGGATGAACTGTTGCAAGAGCAGGTGCTATTTTTTTCCAGAAACTTTTTTATCCTCGATCACGTTATGGGTATTAAGAGAGTTATTCTTAAAGGATATCATGTTCAGTGCAATGTCTTAATAGAAAAACCTTAAACATAAGTATGCAGGCAAACACAGGTACAT…	Yes	108910885	108911381	108910905	108911363	20	58.119	CTGTTCATGTGAGTTCCTGT	rdt_01796_0010002_e1_t118_L	18	58.143	AGCCTGCATGACAGAGTA	rdt_01796_0010002_e1_t118_R
121	FOXO3	6	108858264	109021307	HG19 dbSNP130	chr6 108911286 108911813	Unique	568	37	AGGCAAACACAGGTACATAGCTGTATAAAGTTAAATATGAAGACTGGAATTCATTAATAGGATTTAATTTAAATCTTTTTTTTTTTTTGAGATGGCTTTACTCTGTCATGCAGGCTGGAGTGCAGTGGCATGCTCACTGCAGACTGGAACTCCTGGGCTCAAAGGATCCTGCCACCTCAGCCTCCTGAGTAGTTGGAACTACAAGCGTGAGCCACCACACCCAGCACCCACCTTTTTTTGAGAAATAATACAGATTGAGCATCCCTAATTTGAAAATTTGAAATCCAAAATGCTCCAAAATCTGAAACTTTTTGAGCGTTGACATGACACTACAAGTGGGAAATTTCACATCCAATCTCATGTAAGGGGTTGCAGTCAAAACTTTGTTCTGTGCACGAA…	Yes	108911266	108911833	108911286	108911813	20	57.89	AGGCAAACACAGGTACATAG	rdt_01796_0010002_e1_t119_L	20	57.332	ACCTGGAAGTGTTTCAGATT	rdt_01796_0010002_e1_t119_R
122	FOXO3	6	108858264	109021307	HG19 dbSNP130	chr6 108911768 108912308	Unique	581	40	CTGGGTCGTATCCCTAAGATATTTTATTATGTATATGCAAATATTCCAAAATCTGAAGAAATCTGAAATCTGAAACACTTCCAGGTAATTTGGATGAGGGATACTCAACCTGTACTCAAATTAGAGGAAAGAAAAGAAGTAATGGATAGACAAAAGAAAAGTACTTATTTAGAGTTTACAATGGCCAAGAATTAGGAATGAAGAATTGAGACTGATGTTCTTGTCAGAATTTTGGATGCCTTGCTTGCAAATATGGTTTTAAAAATATGCAACTTTTCTCATTTTAGTATTGGGATTGTGGCGCTTTTTTGAGCCTCATATGACAGCTTTCAGATTGGAGATAACGTTAGAGCTCATCCTAGCTCAGCTGCCTCCCCTGACAGCAGACGAAACTGAGGC…	Yes	108911748	108912328	108911768	108912308	20	58.377	CTGGGTCGTATCCCTAAGAT	rdt_01796_0010002_e1_t120_L	20	57.431	AAATGCTGTAACACTCCTGA	rdt_01796_0010002_e1_t120_R
123	FOXO3	6	108858264	109021307	HG19 dbSNP130	chr6 108912257 108912799	Unique	583	42	TTTAGAAGATGTTGCTGCCTGCCCTTGTGACTTGTAAAGATCTGTTTGAAGCATGAGTAAGGAGATGGGGGCTCAGGAGTGTTACAGCATTTCACATCTCAGGTGTAGCTGGGACTTATCGGGTGACCTTTTAGAAACTGTTTATTTTCATTTTTGTACCCCACATTGGGATAAGTATGGTCCACTGACATTGAGAATAACCAGGCCTGTTGTAGACAGCCAGCCATCCTGAAACTACTAGGTTTATACTTCTTACCTGTTAGAACAGAGTTTCCCAAGTTGTATTCCCTTGGAAACACTAGCAGTCGTGCATCATTTGGGCAGTTAGGTTACACAAAATTTAAATGGTCTATTTATTTTCTTTTCCAGACAGAACTCAGGGCAGTCCCACCTCAAGGG…	Yes	108912237	108912819	108912257	108912799	20	57.798	TTTAGAAGATGTTGCTGCCT	rdt_01796_0010002_e1_t121_L	20	57.412	AGGAAACTGTATCCAAGCAA	rdt_01796_0010002_e1_t121_R
124	FOXO3	6	108858264	109021307	HG19 dbSNP130	chr6 108912688 108913164	Unique	516	35	CTGGGAGTCAGCATGAAATCCAAAATTCTAAATCATCGGGAAAAAGCAGAAGGGTTGGAACCCAAATTAAACTGAAGTCCTAAATAAAGTTCACTTTTCGGTCAGGCATTCAGGAAGCAGCACGTGAAAATTTGCTTGGATACAGTTTCCTCATAGTTCTTCAGCAGCTTGAAATAACATCTTGAGCTGGCTGTAAACAAAACATCTCAAGTTATCGTTTTTCTTTCCATTTGATTGAGCCAGTTATTGTATAGGGAGGTGACACAAAACAAAACTTCGTGTTTCTGAAGCCGAGATTTTGGGATTGTACTTTATGCAAAGTTACTTATAAGTTCTGATTACTTTGAGAGAAAAATATTACAGTATCCTTAGGAAGTTTTATGTATTTGTTTTAAAGCT…	Yes	108912669	108913184	108912688	108913164	19	57.746	CTGGGAGTCAGCATGAAAT	rdt_01796_0010002_e1_t122_L	20	58.855	CCATGCTATGTATCTGTGGC	rdt_01796_0010002_e1_t122_R
125	FOXO3	6	108858264	109021307	HG19 dbSNP130	chr6 108913088 108913646	Unique	599	37	AAGCACCACCCTCTTTTTAGTTAAAAAAAAAAAAAAGTTTGGAAAATAGTGACATGTCAGTACAAAGGGAATACTGCTCTACAATAAGAAGGAACACGCCACAGATACATAGCATGGATGAATGTCAAAAACATTGTGAGAGAAAAATGCCTGAACAGGAGAGTAACTATTGTTTGATTCCATTTCTGTGGAATTCTAGAAAAGGCAAAACTAACTTATGGCAACAGGAAGCAGATCAGCGATTGCCAGGGGTGATGGGGATTGGAGGAGGTTGACTGCAAAAGGGCAGAAGGGAACTTTTCAGGGAAATATGAAATGTTTTATATCTTAATTGTGGTGGTGCTTACACTGGTGTAAATATATTTGCCCAAATTCGTGTAAGCATATGCTTAAAATGGG…	Yes	108913068	108913666	108913088	108913646	20	58.391	AAGCACCACCCTCTTTTTAG	rdt_01796_0010002_e1_t123_L	20	57.874	AGTCTCCTAAGTGATGACGA	rdt_01796_0010002_e1_t123_R
126	FOXO3	6	108858264	109021307	HG19 dbSNP130	chr6 108913538 108914074	Unique	577	43	AAAGGGGTTAGAAAAGGCTGTGGTTGGAATTTTTTGTGTAACTTAAGGCCAAATAGTCCATTTACGCCAGTTTTTACAGTATTGTAAGCTATGCCCTTTGTGTTCACATTTCTTCAGTTACTCCTTTATTCGTCATCACTTAGGAGACTTTGCATCTCATCTGCCTTCCTCCTAGCTCCATGATTTGAGCAATAGAAGTTCTTGGCTTTCAGGAACCTCACAGTTCTTGTTAGTCATAAGCAAGAATGCATTTTAAATTCACTTCAAATTATTTTTTAAGTAGGGGTTCTGGTGGTTTTCTGGAATGGAGGTGTGGTGGAAGCTTGAGTGTGTGTGGGAAGAGGCTGGGTGTTCCTCAGATCATTGTACCATGCTTCCTCACACCTGTCCAAGCTTCTG…	Yes	108913518	108914094	108913538	108914074	20	58.379	AAAGGGGTTAGAAAAGGCTG	rdt_01796_0010002_e1_t124_L	20	58.275	GAATCATCCTCCTCCCCTTA	rdt_01796_0010002_e1_t124_R
127	FOXO3	6	108858264	109021307	HG19 dbSNP130	chr6 108914028 108914512	Unique	525	37	GAGTCTCTGAGAAGCCATTGGTTGGGAGGGCGCTAAGAATGGTTGGTGCACGTGGTAATTGAGTGCTTAAGGGGAGGAGGATGATTCTTAGTGCACTCATTGCTCTCCAGTCTTTATCTCAATCCTGTTATAATTTAGAGAGACGTTTTCCTGGTGTGTCCACAGAGAGATGGATGCGTGCTTAGGAATGCATAATTTAGTGAGCAGTTTGAACATCTAGATGTTGGGAATATTGTTGAGTATTTATTTTTAAAGTTCAAGTTCTCCATGTCTAGTCAGTGTTAGCCTGTAAGAAAGAACTAGTTGTTCTTAATGGATCATGTTAGCTGGACTTGGTACAAGTGTTTTTTCTTAGAAGGGAGGATTACACGTTTATAGTAACAAGATGTTCTTTTATTT…	Yes	108914008	108914532	108914028	108914512	20	58.356	GAGTCTCTGAGAAGCCATTG	rdt_01796_0010002_e1_t125_L	20	57.401	TTAGCTTTCCTTAAGCCCAA	rdt_01796_0010002_e1_t125_R
128	FOXO3	6	108858264	109021307	HG19 dbSNP130	chr6 108914511 108915006	Unique	535	44	AGAAAAGGTTGTGTCAGGTTAATTGGGCTTAAGGAAAGCTAAATAATTGGTGGGAGAAGGAAAAGTAAATATTAATTTTTTCCTTTGCTGTGTATTTCTTTTTTCTTTTTTTTTTTGAGATGGAGTCTCGCTCTGGCTGGAGTGCAGTGGCACGATCTTAGCTCACTGTAACCTCTGCCACCTGGGTTCAAGTGATTCTCCTGCTTCAGCCTCATGAGTAGCTGGGATTACAGGTGCCTGCCACCATACCCAGCTCATTTTTATATTTGTAGTAGAGATGGGGTTTCACCATGTTGGCCAGGTTGGTCTCTAACTCCTGGCCTCAAGTGATCCTCCTGCCTCAGCCTCCCAAAATGCTGGGATTACAGGTGTGAGCCACTGAACCCGGCCGCCTTGCTG…	Yes	108914491	108915025	108914511	108915006	20	57.86	AGAAAAGGTTGTGTCAGGTT	rdt_01796_0010002_e1_t126_L	19	58.16	ATCACTTGAACCCAGGAGA	rdt_01796_0010002_e1_t126_R
129	FOXO3	6	108858264	109021307	HG19 dbSNP130	chr6 108914901 108915453	Unique	593	43	GCCTTGCTGTGTATTTTTCTTTTCTTTTCTTCTTCTTTTTTTTTTTTTTTTTTTTTTGAGATGTAGTCTCGCCCTGTCACCCAGTCTGGAGTGCAGTGGCTCAATCTTGGCTCACTGCAACCTCTGTCTCCTGGGTTCAAGTGATTCTCCTGCCTCAGCCTCCCGAGTAGCTGGGATTACAGGCATGTGCCACCACAACCAGCTAATTTTTGTACCTTTTTAGTAGAGATGGAGTTTCACCATCTTGGCAGGGTTGGTCTTGAACGCCTGACCTCAGGTGATCTACCCGCCTCGGCCTCCCAAAGTCCTGGAATTACAGGTGTGAGCCACCGTGACCGGCCTTTGCTGTGTATTTCTTTTGGACATCTTTTGGCTTTGTGTTTGTGTAAACTTTGAGGT…	Yes	108914881	108915473	108914901	108915453	20	57.265	GCCTTGCTGTGTATTTTTCT	rdt_01796_0010002_e1_t127_L	20	58.143	ACCCGTTTTCATCTTTTTGC	rdt_01796_0010002_e1_t127_R
130	FOXO3	6	108858264	109021307	HG19 dbSNP130	chr6 108915409 108915918	Unique	548	43	AAGTAGAAGGAAAAGGGCAGCTTGAGATGTTTAAATTTGACTTAAGTTTTAACTGAAGTTTGTTTGCAAAAAGATGAAAACGGGTTAATAACTTTAGAGAAAAAAAGGAGAGTCCCTGTTCTTCTCCTTCCTCTTTTAGGGAGAGTTGTAGAATAAAAGGTTGATTTCATACTCCTAAGGTTTGGAAGCCAAATAAAGAAAACAAAACTGTGAAGTTAACATAGTAGTTTTGGTTTCTTATTTGTAGAATAAAGGTATGATCCAGCCCCATGGACCAAGGCAGCAGGAGGAGAGTTCCCAGGGTTTTTCTAAGGTCAGAGGCATGCAGCATTTTCTTCCCTCCTTCCCTGCCTCAGCCACCTCTCCCTCCCACCTTTACCTCCCGCTAATGCTTCTTTT…	Yes	108915389	108915936	108915409	108915918	20	57.796	AAGTAGAAGGAAAAGGGCAG	rdt_01796_0010002_e1_t128_L	18	58.729	ACTGAGACACACCAGACC	rdt_01796_0010002_e1_t128_R
131	FOXO3	6	108858264	109021307	HG19 dbSNP130	chr6 108915835 108916356	Unique	562	47	TTTGCTGCTTTTTGAACTCTAAAAATATAGGTGGCAAATCTCAGGTCTGCCTTGCAGGGAGTGGCCCTGGTCTTTCCGGACCCCTTGTGCCCCATGGCCCTGTGGGTCTGGTGTGTCTCAGTGACCCAGTAGGTGTAGGGCAGAATGGCTAGGCACTGGCATGCCCATTCATCCCCAAATCGGGCCTTGTTGAATGTGGCACAGCTCCAGCTCTTTCCAAACATGACTCCTGCCAGTCCCTATGCTGTGAGATAAGAATGGGCTACACCTAAGCAAAGTTTTGTAGGCAGCTCTCCCTTCCTTTATGTGCTTATGCAACCTTTTCAGCACGTTGGTACCTACGTGTCAGGGACAATGTGTGATTTTGGTGGAGATGCTTATAATCCAAAGTATTTTCAT…	Yes	108915815	108916376	108915835	108916356	20	57.026	TTTGCTGCTTTTTGAACTCT	rdt_01796_0010002_e1_t129_L	20	57.899	CAACCTGTAGCTTGATGAGT	rdt_01796_0010002_e1_t129_R
132	FOXO3	6	108858264	109021307	HG19 dbSNP130	chr6 108916305 108916783	Unique	518	37	GATTTTTCCCTCCCAGGTGTGACTTCTACTCTTTCTGCTCCCCCTCCCACAAGCAGCTGGATTTTGCAAAAACTCATCAAGCTACAGGTTGTCGAGGCCTAAAACATTCTTATTTCTGTTGAGCTTATGAGAGGTATGAGCATAATTGTGTTTTTAGGTAGTGATGTGGAATGCAAATTGAATTTTCGGAAATACTGGGAAGTACTTCTGAAGGAGGAGGTAGAGAGAAAAAACTTTTCATTGTAACTGTGACCTCTCCCTTCTTCAGCTTAAGCTAAATTTAGTGATACATAGAAAAAGTTTGGGGCTTATGATATTGAATTCATTTCCCAAGCATACTCATTGTTTTGTAAGAAATGCAACAAAGTTTTCATTTTTTAATAACTCGGCAAAGGTACT…	Yes	108916286	108916803	108916305	108916783	19	58.358	GATTTTTCCCTCCCAGGTG	rdt_01796_0010002_e1_t130_L	20	57.875	GCCTTCCTTCCAGAAACATA	rdt_01796_0010002_e1_t130_R
133	FOXO3	6	108858264	109021307	HG19 dbSNP130	chr6 108916723 108917266	Unique	583	36	GCCCTTTCATTGAGACCATTTACATAAGTTTTTGTAGTTTCTGTAACTTTTATTATTTTATGTTCTCTCTCATAGAAGTGTATGTTTCTGGAAGGAAGGCGATTTGTTAATACAAATCCTAAAGATAGATTGTTTACCCTTGAAAAGAAAGGATCAAAGAAAGCAAAAACCATATAAAATCTGCCTTCCTACATTTCCCATTCCTAAGACTTTAGGATAAAATCTCCTCTCCTGTTTTAAGTCACTTCTGTCTAAGGGAGTTTTTTTGCACACAACATGAAATTAGTGACCTCTGTGTTTGCACGTGGTTATGAGGGGCCTGATGGTGTTCAAATGCCAAGCTGCCAATTTACCTTGTTAGTGATGAGTTTGATAATTCTGCCAGAAATGGACTTTTTA…	Yes	108916704	108917286	108916723	108917266	19	58.045	GCCCTTTCATTGAGACCAT	rdt_01796_0010002_e1_t131_L	20	58.518	GGGGGCATTCCTCAAAATAA	rdt_01796_0010002_e1_t131_R
134	FOXO3	6	108858264	109021307	HG19 dbSNP130	chr6 108917212 108917724	Unique	553	35	CCCAGATACTGCTTCCTTCTTGTCCGTTTTGTTTAAACTTTCCATTCATATTTTTTTCTTCCTGAAATGTTTCTTTATTTTGAGGAATGCCCCCAAAGCTTATAACCTGTCAGTGTGCATTATTTTACCATGAAGGTCAAATGCTTTATTTTCTACCTTTCTCTTCCCCATCCTATTATCCCTTAGCATTGAAAACATTTTTATAGTACTATTTTTGTTATTGTTTCCCAGTGGTTTTTGAGGAATAATGGACCTGTTTGAGGAAATGTGTGTTGCCTGATCTCTAGAAAAATGTGGTTACCTAAGACATTTTGCATGTGATTTGGATATGATTTCAGGGGCTTATGGACCCACTAAGTCCCATCCATGGACTCCTGGTTAATGGCCTAAATGAAAAAA…	Yes	108917193	108917745	108917212	108917724	19	57.536	CCCAGATACTGCTTCCTTC	rdt_01796_0010002_e1_t132_L	21	57.452	GCAAACAAATGTTTTCCTTCC	rdt_01796_0010002_e1_t132_R
135	FOXO3	6	108858264	109021307	HG19 dbSNP130	chr6 108917586 108918128	Unique	584	35	TCCTGGTTAATGGCCTAAATGAAAAAAAAAAAAAAAAAAAAAAAAGTTCAAAGTAAAAGTAGTAATGTGGACTCAGAGGTATAGAGGGGAAAATGTCCAGATTACTTGAAAAGTTATGGGTTGTTGAATGAACATCTCCTCTAGTATGTTTTGTAAGTAGGGAAGGAAAACATTTGTTTGCCAAGGGAATGAGAAAGTTTAAGCAGGAAATGGAAATCGGAGATGGGTCACTAAGAAGCAACATTTAGAGGAAAGTGGAAGGTAAATAAATGTGTACCTGTCCATAGGCAAAGTTACAGGCAATTTGGGAGAATCCAGAACACTAGCCTAATTACACACTGTGTTTAAAAAGTGATCTGTGGTTTAAAAAAAGGATCTGGAAAATACTTAATATACACT…	Yes	108917565	108918148	108917586	108918128	21	58.41	TCCTGGTTAATGGCCTAAATG	rdt_01796_0010002_e1_t133_L	20	58.183	TCCCAAAGTATGTTCTGCTG	rdt_01796_0010002_e1_t133_R
136	FOXO3	6	108858264	109021307	HG19 dbSNP130	chr6 108918082 108918585	Unique	544	40	CAAACAGTTGCAGCTCAAAGGGATGCTTTTTTTTTCTTTTTTCTTTTTTTTAACAGAAAACAGTTATCAGCAGAACATACTTTGGGAAATAAACTGTTGGACTAAATAAACTAGAGTCTTATCTAACTCTTTAGAGTCTGAAGTGTGGATGGTATCTTGAACCACAATAAGCAGAGAAAATCCCAAAGGACTGGAGAGAAAATTTACTCTGGAGATGGCAGCAGCTAAGTGAGAACAGAACTTGGCCATACAGTTGTGTCTTAACTTGTCCCAAAAGGGAAGTGCCAGAATGTGGGTGATGCCATTGGGCTATGTTAGAGACACATCAGCTCAGAGGTTGTATAAGTTGTTTCCATGGCTAGATGAGAAAGAGAGCCAGACCTAAGAGTGTCCCCTTGA…	Yes	108918062	108918605	108918082	108918585	20	58.811	CAAACAGTTGCAGCTCAAAG	rdt_01796_0010002_e1_t134_L	20	58.079	AAAGATGCCTTCCACATTCA	rdt_01796_0010002_e1_t134_R
137	FOXO3	6	108858264	109021307	HG19 dbSNP130	chr6 108918557 108919036	Unique	520	38	GGCTGAGAATGGGTAATAGGCTTAAGCACAAAGAAATTGCTTATGATTCTGAATGTGGAAGGCATCTTTCTTTTCAGCTATGAGGATGCTCATTTAAGAGAAATTGCTTTCTTATTAAACAGAATGATTGTGCTTTTTTTTTAATTGGATCAGAACATCCCCATGCTGCCTTGTGGTATTTGTACCTAACAAATGGATAATGACTATGTGAAATTATGGATTCTGTTGGCTAAATTTAAGCTGTCAATACAGGGCAAAAGGGTACTTTGATTCCATTACACATTGCGTTACCAGTCTCCAGAGTCCATGGGGTTAGGTACTCCATGTTTTAATATGTTTCAATAACTTTTTTATACTGACGTCTGCAGGCTTTGGTAACTCATACTGTAGACCTGTATG…	Yes	108918537	108919056	108918557	108919036	20	57.812	GGCTGAGAATGGGTAATAGG	rdt_01796_0010002_e1_t135_L	20	58.452	TACATCTCAAGAGTCAGGCA	rdt_01796_0010002_e1_t135_R
138	FOXO3	6	108858264	109021307	HG19 dbSNP130	chr6 108918982 108919474	Unique	534	36	GGTAGCCAGAGAGCTATTTCAGGAACAAACAGAGCTATTTCATGTTTCCTCTAATTTGTAATAAGCACTTAGGTCTGCCTGACTCTTGAGATGTATCACAGAGTTCATCACACGCCACCTATTGTAGTACTAAAAGGTACTAAAATTAGAATTCATGCTTTTGGTGTTTTAAAATTAGCGATTCTTTTCCCTCTGTTGAAGCTATATATATTTGTTAAATAGTGTCTTTTAAACCCATAAATTCTAAGCTAGAATTGATGAACATTCAGATTAAAGCAAGCAAGAAAAAACTTAATAAAAACAAAATTCCTCTCACGGAGTTTGAGGTTCCAGTGATTTAGTGGGTCATGTGTTTTCCATTAAGGATATAGTTCCCATGCAGTTAATAATGTACAACAC…	Yes	108918962	108919495	108918982	108919474	20	57.841	GGTAGCCAGAGAGCTATTTC	rdt_01796_0010002_e1_t136_L	21	57.493	TGAAGAAACTACCAAGGAACA	rdt_01796_0010002_e1_t136_R
139	FOXO3	6	108858264	109021307	HG19 dbSNP130	chr6 108919456 108919918	Unique	502	43	GGAAAATCCCTGTGCATCTTTCTGTTCTTTGTAGAATTTGTTCCTTGGTAGTTTCTTCATCAACTTGAGTCACCTCAGCCCTAGAGGAGGAATGGATTAGCTGAATTCTGCTGACTTGTTGCTACCCAGCTCTGCTGATAGGGACATTTGTAGGGTGGGGATGACAGGGGATTACCAAGCAGTTGCTGAGTGATAAACTGAACTGAGGCAACCACAAGCAGGATACATAAAAAAGAACCACTGGCACGCACTGACCCATTGCTCTGAACCAGCTGTCTGTGCTGGGCCCTGGTGGGAAATGGAGGGAAAAAAAATCTAGAGCTTTCTCTTGAACAAAGTTACGCACAACATGAGTCAGAAACAAAATTTTAAAAGGTCTGGGGCTGTACAGATTTTGTT…	Yes	108919437	108919938	108919456	108919918	19	58.045	GGAAAATCCCTGTGCATCT	rdt_01796_0010002_e1_t137_L	20	57.813	CTTCCCAGAACACATTCAGA	rdt_01796_0010002_e1_t137_R
140	FOXO3	6	108858264	109021307	HG19 dbSNP130	chr6 108919899 108920382	Unique	525	41	TGGAAATTCACCATCATGGAAACAAAAATTTAGGGAAGAATTCTGAATGTGTTCTGGGAAGCCTCTCATTCATGACATTGGTTTGGCAGACAAATGGCTTCCAGGAATGCCTACCCAGGGCATTGCTTTGTATGGCAAGATGTGGATGGTTGATAACTCCTTGACCTGGTGGTCATTGGAGACTGCCCACCCAGGGCAGGGGTGTCTGTATACCCCTCACCTCCTTCATGCTGACTTAGCATGATGGCCGGCAAGGAGTTTCTCTAATTCTTGTCTGGGCATATTCTTTCTCTTTCCCTTTTCTTTTTTTATGCAACTAATAAAAAGATTGCTAACACTTATTACATAGGAAACTTGAGATGTATACAGAGTTCTAGAAAATGGGATGAGAGCTGTTTT…	Yes	108919878	108920402	108919899	108920382	21	58.256	TGGAAATTCACCATCATGGAA	rdt_01796_0010002_e1_t138_L	20	57.555	CCAACCCTGTTTCAATTCAG	rdt_01796_0010002_e1_t138_R
141	FOXO3	6	108858264	109021307	HG19 dbSNP130	chr6 108920353 108920814	Unique	503	35	CACCTTCCTTTCACTCTGTTATTATTCCTGTTAATAAGTAAATGACCCTTCTGAATTGAAACAGGGTTGGGTCTGCTCTTTAAAAACATAACCTTTTTATTGGGATTTTCTTTAAGATAGGCTAATTTATTAAAATTAAAAAATCTTGCTAGGTATTAACTTTGTTGCTTATCTAAGACCAAGAAATATATTTTTATACATCTCAGCTCTCACCTATGTCTAGAATGTTGTATATGTGTGTAGTTTGTGGATTTATATTTTGAATACATTATTTCTTATTTGAACGGTGCTCAACATTGTATTTAGGAAGCAGCATAGTTGAAGATGATGGGATTTTCATAATGCTTCTTATAATGACCCCTCACTTAGTATGTGCCTTGCCCTGGGGCTCAGTGAGAG…	Yes	108920333	108920835	108920353	108920814	20	58.033	CACCTTCCTTTCACTCTGTT	rdt_01796_0010002_e1_t139_L	21	57.382	GAGATCATTTGCAGTCAGAAG	rdt_01796_0010002_e1_t139_R
142	FOXO3	6	108858264	109021307	HG19 dbSNP130	chr6 108920793 108921279	Unique	527	40	TTATGGTAAGCCATAGAGGCTTTCCCGGGCTCAGTGTGCCAACTTCTGACTGCAAATGATCTCATTTTCTAAAATCTTTCTCCCATTCTCCTTTAAGAAAAAATCTTAGTTATTAAAAATCTGCCTCACAAACTTAGAAATGCTTCAGAGTAAGTATCTGAGAAGCAAGCCCACCCCACATCCACCATATATCATCGTTTCTGTTAAGGGCCATCCCATTTCTTCAGACAAATTCTATCTTCTTCCTCCCATCCCACTTACTTTTGACTTTGAAGGTGGATTATCTCATCTCAAATTTCCTTCCAGAATAGAACCACATTTCAGCAAAATATTGGGTGGCTGGTTCTTTTCTTCAAGACCCACCTGCATCTGTGTTGGTCCTCTATGTGAGGAAGGTCC…	Yes	108920773	108921299	108920793	108921279	20	57.134	TTATGGTAAGCCATAGAGGC	rdt_01796_0010002_e1_t140_L	20	58.224	AGTGTTCGACTTCTAACTGC	rdt_01796_0010002_e1_t140_R
143	FOXO3	6	108858264	109021307	HG19 dbSNP130	chr6 108921249 108921728	Unique	519	48	ATGTATAAGGAGGGTGGGAGGAGGATTTTAGAAAACTAGATCCATTGGCCTGCAGTTAGAAGTCGAACACTGAACTTGGGAAAGCTTCTGTGGCTGACCGCGAGGAAAAAGACTACTTTAGTGACTACTGACATAACCTGGTTTGTATTACCTGTGAGGACTAGCTTCACACAAATTGATGTTCCATCGATATGAGCCTTTATAACTTTATTTCCTCCCATTATAAAACTATGTGTGGGCCAGGTATGGTGGCTCACACCTGTAATCCCAGCACTTTAGGAGGCCGAGGCAAGGCGGATCACCCGAGGTCAGGAATTCAAGACCAGCCTGGCCAACATGGTGAAACCCCACCTCTACTAAAGATACAAAAAATTAGCCGGGTGTGGTGGTACACTCCTG…	Yes	108921229	108921747	108921249	108921728	20	58.275	ATGTATAAGGAGGGTGGGAG	rdt_01796_0010002_e1_t141_L	19	57.873	GATGGAGACTTGCTCTGTC	rdt_01796_0010002_e1_t141_R
144	FOXO3	6	108858264	109021307	HG19 dbSNP130	chr6 108921631 108922188	Unique	597	35	TGGTGGTACACTCCTGTAATCCCAGCTGCTCCGGAGACTGAGGCAGGAGAGTCGCTTGAACTGGGGAGGCAGAGATTGCAGTGAGCCAAGATTGTGCCACTGCACTCCAGTCTAGGTGACAGAGCAAGTCTCCATCTCAAAAAAAAAAAAAAAAAAAAAAAAAAAGTATGTGTGTTCATTGTAGAAAATTTAGAAGCCAGAGATTGCAAAATGAAAACAACCTATAATTCTGCAATCAATTATTGTTAATTTTTTGTGTGCATATTTCCTGGTTGGTTGATTGGAATGATAAGTAAGATTTTAAAATCTGGTTTTCACTTAAGCCTCAGGTACTTTGTGGTTGAATGTCTTGGCTAATTTTTATAAGGGAAGAAGGATTATGAATACTTTTATGTCATT…	Yes	108921612	108922208	108921631	108922188	19	57.781	TGGTGGTACACTCCTGTAA	rdt_01796_0010002_e1_t142_L	20	57.362	AGGATCCTTGCAGTGATAAG	rdt_01796_0010002_e1_t142_R
145	FOXO3	6	108858264	109021307	HG19 dbSNP130	chr6 108922153 108922630	Unique	517	49	GTAGTTCACACAACCAGGATATACTGACATTGATACTGTCAAGATACAGAACATTTCTTATCACTGCAAGGATCCTTCCTATTGTCTTTTTTTTTTCTGACGGAGTCTTGCTCTGTCCGCCAGGCTGGAGTGCAGTGGCGCAATCTCAGCTCACTGCAAGCTCCGCCTCTGGGGTTCACTCCATTCTCCTGCCTCAGCCTCCCCAGTAGGTGGGACTACAGGCACCTGCCACCATGCCCGGCTAATTTTTTTTTTTGCATTTTTAGTAGAGACGGGGTTTCACTGTGTTAGCCGGGATGGTCTCGATCTCCTGACCTTGTGATCCACCCACCTCGGCCTCCCAAGGTGTCCTAGTGCTTTTTAAAACATTTTATTTTTATTATTTTATTTTTGAGACAG…	Yes	108922133	108922649	108922153	108922630	20	57.818	GTAGTTCACACAACCAGGAT	rdt_01796_0010002_e1_t143_L	19	57.351	CTGTAATCCCAGCTACTCG	rdt_01796_0010002_e1_t143_R
146	FOXO3	6	108858264	109021307	HG19 dbSNP130	chr6 108922613 108923082	Unique	509	45	CCTCCTGGTTTCAAGTGATTCTCCTGCCTCACCCTCCCGAGTAGCTGGGATTACAGGCGCCCACCACCTTGCCCGGCTAATTTTTGTATTTTTAGTAGAGACGGAGTTTCACCATGTTGGCCAGGCTGGTCTTAAACTCCCGATCTCAGGTGATCCACCTGCCTTGGCCTCCCAAAGGGCTGGGATTAGAGGGGTGAGCCACCGCACCCAGCCCCCCTTCTATTGCTGTCTTATAGCAACAGCTACCTCCTTTCCCCTGCCTAACTTGACCCCTGGCAACCATTAATCTGCTCTTCATTTTTATAATTTTGTCATTTCAAGAATGTTACATAAGTGATCATGTTATATCATACAGTATATGGATTTTTGGGATTGACTTTTTCCATTAAGCCTGATTTC…	Yes	108922594	108923102	108922613	108923082	19	57.266	CCTCCTGGTTTCAAGTGAT	rdt_01796_0010002_e1_t144_L	20	57.608	GTCCATTGAGTGATGAGTGA	rdt_01796_0010002_e1_t144_R
147	FOXO3	6	108858264	109021307	HG19 dbSNP130	chr6 108923059 108923525	Unique	508	31	ACTCAGTAGTGTTCCACTGTATGGCTAGGTTACATTTTATTTATTCACTCATCACTCAATGGACATTTGGGTTGTTTTCAGTTTGGGGCTATTTTGAATAAAGCCTTGTGCTATGAATATTAATTTACAGGTTTTTATGTGAACGTAAATTTTCATTTTTCTGGGATAAATGCCCAATGACTTCATTTTAATGATGGCAAAATATTTCATTGTATGAAATAAATATTTCATTAATTTAGCTGATTTCTTCTAAATGGGTTGTTAAGGGTTTTTCCCCCTAGTTTTTCTGCTGTTATAAATATCACTGATGAAAATATTTTAGGTAAATCTTAATGTATATCTACTTTTATTTCTAGAAGTGGAATTGATGTCTGAGAGCATACAGAATTTTAAAGCTTT…	Yes	108923039	108923546	108923059	108923525	20	58.6	ACTCAGTAGTGTTCCACTGT	rdt_01796_0010002_e1_t145_L	21	57.997	GTAATAATGCTCTGTGTTGGC	rdt_01796_0010002_e1_t145_R
148	FOXO3	6	108858264	109021307	HG19 dbSNP130	chr6 108923513 108923966	Unique	495	35	TCAATGTATGAAAGTGCCCATTCTCATACCCTTGCCAACACAGAGCATTATTACTTTAAAAAATCTTTGTAAATTTCTGCCATACGCCTGTAGCAGCATAACCTAAAGCTTCACTGTAAGTTTTCCAATCCCACTTGGCCTAAGAAGATCTTTCAGAGTAACAGAGATGCCACCAAGATCTTGTTTTTTGCGTGAAGTTTGGGACTCTGCAGCTTCATAGAACCTCAGAGGATTTGGTCTAGAATGGGGTAAAGAATTACAGGAAATCACTGAGTTTTTGTATGTTGCTGCTGTCTGTTATTTGTCCCTCATATTTATCCAGAAGGAGGCAAGTGTGCTGTCATAAGCAATAGCATTAAAACCAAACCAAAAAAAAAAACCTTTTATTATTAACAAAGG…	Yes	108923493	108923987	108923513	108923966	20	57.79	TCAATGTATGAAAGTGCCCA	rdt_01796_0010002_e1_t146_L	21	57.851	CAAAACACACAGAAAGACACA	rdt_01796_0010002_e1_t146_R
149	FOXO3	6	108858264	109021307	HG19 dbSNP130	chr6 108923935 108924456	Unique	565	33	TGGATAACTTTTTATAAAGGCCGATTAATATAAGCAATATAGATGATTGTGTACATGTGTCTTTCTGTGTGTTTTGTATTATAGGAACCTATTTTGAAGCTCTTAGAGCTGAGAGTTAAGTGGTCTTTTAATGGAACTGCTAAGACAAGGTAGAGTAGGAGATACTTTTCTTCCCTCTTTATGCTGAAGTGTTTTAGTGTTTCTGTCTGTGACTAGGCAGTAACTTTGAAAGGAATAAGATAGGGTTAATAACATATCTACTAAAACTTGGAAAATATACTATATTTTCTGAGATAAAAATCTTTGGATTGAAAATTACTTTCTGGTGGAATATGGCAAACTGACATTCATTCAATGTAAGACTTTTTTTCCCTCACTTTTTGTGTTTTCATCTGTAGT…	Yes	108923912	108924476	108923935	108924456	23	57.666	TGGATAACTTTTTATAAAGGCCG	rdt_01796_0010002_e1_t147_L	20	58.047	CTTCTTTGTCACAGGACACT	rdt_01796_0010002_e1_t147_R
150	FOXO3	6	108858264	109021307	HG19 dbSNP130	chr6 108924396 108924865	Unique	510	35	TGGTTGTACTGTTCATCACTTCAGTAGAAGGTAGGATGACTTCGATGAGGTTGTGCTCAGTAACTTCTCTGGTGCTGAATTAGTGTCCTGTGACAAAGAAGGATCCCATTCTTACAAATAAATGAATAAAGGAGACTAGCAGAATCTGGCATTTCTCTTTTTAAAAGTTTATAATCAATTATTCATTCAGTCATTCAAGTACCTTCTACATGTTTGCAGCTAAAGACTAATGAGTGTAATTAAACAAGTGGATCAAGTAAAGCATCAGCCATGAAAACTTTTCACTTTCTCGGGGATGATAAAGGACCCTCCTTTTTTTCCTTGTCATATTTTCCAGTTTATCATGATTCTTATGGTATTGGTGATTTTAACTTTAAGTGTCTAGAAAATTTACGCACA…	Yes	108924376	108924885	108924396	108924865	20	57.063	TGGTTGTACTGTTCATCACT	rdt_01796_0010002_e1_t148_L	20	57.83	AGCAGAGTCCTATCCTCTTT	rdt_01796_0010002_e1_t148_R
151	FOXO3	6	108858264	109021307	HG19 dbSNP130	chr6 108924859 108925318	Unique	500	37	AACCTGATTTCCAGAGGAACTTGATATAAAGAGGATAGGACTCTGCTAATGGGGAGAGGAGGGAATCATTGTTGGGGTTTTGGGTAGAGCATCTTCTTTGAACTAATCCTGGACAGCCTTTCCCAAACTGAGGGTGTGCCATCATTTCCTTGAGGGCAGTAGAAGGCCCTGAGAATCTATCTGACAGCATTATTGAAGCTCAAGAGTTTAGTTCTATTTTTTAAATAAAAATTTCCCAGCATGGTACATTAGACAATTTTTTTTTATTTAAAAAGAAGTATTTTTGTAATGATCTTGGAAATATCTATAGGTCCAGGAATTCCTAGAATAATTTTTTTACTATGAAATTGCCTAGGAATGGTGACTTAAGCTACTCTGAAATAATATGGTATTGAGGAT…	Yes	108924839	108925338	108924859	108925318	20	57.796	AACCTGATTTCCAGAGGAAC	rdt_01796_0010002_e1_t149_L	20	57.11	ATAAATTGTGCCTGATGCTG	rdt_01796_0010002_e1_t149_R
152	FOXO3	6	108858264	109021307	HG19 dbSNP130	chr6 108925311 108925834	Unique	564	32	TAATGTGAGTGGTTGGAAGGAAAGGAGGCAGCATCAGGCACAATTTATTGAAGAGGTCAGAAGTAGCTAGAGGAGAAACCAACTTTTTACTCTTAAATAATCAAGATTTTTATGTAGATATTTTAGGAAAGATATGGTCATTAAAATTTGGAATTATGGTGAATGAAATAAGTAATAAAGAAAAACTGGAAAACGACAGTACGCACTGTTAATACATTTCTTGGTGACTAAATGAGGTGAAAGTCATTGGGTTCCTTTGCCCTCTTCAGTGGCAGGTTAAGTTTTTATGGCTTATTATACCTTTGGATGATTGTGTAGAAGAACTTCCTGATATATTTTTTTTCTTTTCGAATTTAAAGGTAATTTAACAGCGACGTGCCTTTGCCTGAAATGAGTAGA…	Yes	108925291	108925854	108925311	108925834	20	57.804	TAATGTGAGTGGTTGGAAGG	rdt_01796_0010002_e1_t150_L	20	57.126	CATTCACTGGTTGTTGTTCA	rdt_01796_0010002_e1_t150_R
153	FOXO3	6	108858264	109021307	HG19 dbSNP130	chr6 108925752 108926224	Unique	514	36	CTGACATTTGTGAACAAGGAATAATCAGTTTGCTTTCTTGTTCATTATTATGTTTTAACAAGAAATAAGTGTTACAGTGTTAGAGTCTCTACTAGAACTGAATTTGAACAACAACCAGTGAATGCAGCCAAAGAAAACAGCCAGTTTGGATGTTTCAGGCCCCCTCAACTTTTTGAAGGTTGGGTTTTTTTTTTCCTTGTTGCTTTTTGCTTTTCAGTTTGTTTGGTTTGGACCCTTTTTTAAGTATTTGAAGGATTGTCTAAGCTTAAGTTTATCCTTATGGAGATGCCTTCACGTGGGGCATCTGAATGTCATGAGTTTGGTGATTCTAAGCCTTCCCGTTTTGTGACTTGGCTCACTTATGGAGTGTAAAGGCCCTATAAGAAGAGAGAAAAAGGT…	Yes	108925731	108926244	108925752	108926224	21	57.345	CTGACATTTGTGAACAAGGAA	rdt_01796_0010002_e1_t151_L	20	57.493	TTGGCCTAAGCAACATCTTA	rdt_01796_0010002_e1_t151_R
154	FOXO3	6	108858264	109021307	HG19 dbSNP130	chr6 108926208 108926672	Unique	506	42	GTGGCCTCTTGGCTTTATTAATTTTTATTTTTAAGCTTAAGATGTTGCTTAGGCCAAAATAAACTTTTTAGTTGAGATAAATGAAGTTCATAGTCACACTCTTTATCATGGGTATCCTTATATCTAATACTAACTTTTCTTTTTTTTTCCCTGAGACGGAGTCTCATTCTGTCACCCAGGCTGGAGTGCAGTGGCACAATCTCAGCTCACTGCAACCTCCGCCTCCCAGGTTCAAGCAGTTTTTCTGCCTCAGCCTCCCGAGTAACTGGAACTACAGACGCCCACCACCACACCTGGATAATTTTTGTATGTTTAGTAGAGATGGGGTTTCACCATATTGGCCAGGCTGGTCTCGAACTCCTGACCTTGTGATCTGCCTGCCTTGACCTCCCAAAGTGC…	Yes	108926188	108926693	108926208	108926672	20	58.247	GTGGCCTCTTGGCTTTATTA	rdt_01796_0010002_e1_t152_L	21	58.449	CAGACACATAGTGAATGCTCA	rdt_01796_0010002_e1_t152_R
155	FOXO3	6	108858264	109021307	HG19 dbSNP130	chr6 108926605 108927155	Unique	590	37	CTGGGATTACAGGTGTGAGCCACCGCGCCCAGTCCTACTATTTTTTTTCATTTTATTTTTGCGATTTTGAAAACTATTAATAATTTCTGAGCATTCACTATGTGTCTGACACTACTGTGTCTTTTACATACAGTATTTCTAATCTATACCTTGGAAGTTGCTCATTTCTCAGAAAAAGAAACAGGCCTAGATCAATTAAAAGCTTGCCTCAAATGACACTTCTGGTAAATAAAGAGTGGGATTACAGGTCTGATTTCAGAAATGGTTCAGGGATGATTAGAATTATCCTAGAAGGGAAAGATTTGTTTGTTTTGTTTTGTGTTAGCACAGGGAATATCAAGATGTTTCTTGTTTTGATTACCTGCTTAGATAAAGCAAGGGAACAGGCCAGGAGGCTGA…	Yes	108926586	108927175	108926605	108927155	19	57.463	CTGGGATTACAGGTGTGAG	rdt_01796_0010002_e1_t153_L	20	58.582	ACTATCCAGGATCACATGCT	rdt_01796_0010002_e1_t153_R
156	FOXO3	6	108858264	109021307	HG19 dbSNP130	chr6 108927079 108927585	Unique	547	38	TAGGTTGAAGGGAGAAGTCACAAGATCCAATTATTTTGTTCAATGTAGTGCTTTCAAATCACTCAAAAGACCAAAAAAAGTTTTATTTTGTCATGTGAGCATGTGATCCTGGATAGTTAATTGCTTTGCAAATTGTCATTGGTAAAATGCTTTGGAGGTTTTTATGTAAGAGTTACAAGTAAATTAAAATAGTTTGTGCCACAAAGAAACTTTGGTGCGAAACAGAACAATTATAATTTAAAAGAGGTGGGGCAGTATGAGAAAGCAACTAATTTGGTATTAAAGGTTTGAAGACTGGAATTCTGTACAGTATGCTGGGAGACTCATCAGAACCTCTTCCCTGTTGTAAATAATGTTCTTGTCAGTTAATGCCTAATTGCTGCTCTTGCCTAGAAATCC…	Yes	108927059	108927605	108927079	108927585	20	57.981	TAGGTTGAAGGGAGAAGTCA	rdt_01796_0010002_e1_t154_L	20	57.741	GGCCTGATTACTATGCAGAA	rdt_01796_0010002_e1_t154_R
157	FOXO3	6	108858264	109021307	HG19 dbSNP130	chr6 108927497 108928017	Unique	561	43	AGGTCTCTCTGAATCCAGTTCCACAGTATATCAGCCCCTTTGTTCACCCCATAGACTGTACCCTTCCCAAGGGCGGTTTGTTGGCAAGTCTGTCTGGTAGGGCGGTGTTTTCTGCATAGTAATCAGGCCTCTGCAATTGTGATATTCCTCCCCTTCCCCCTAAACTCTTTGGGTTCTTGACACACATGGCAATGCCACTGGTATAACAGAAAGTCAGAAGGAGAAAAAGAGAAAATGTCTTCTCGAGTTCCAAGTGTCTGCACAGCCTTGCCAGACTATGATTAAGGCTTATCTACAGGAGACTGCATGAAAAACTTTCTTCTTCTCTTCCCAGGAAGCAAGCAGCCTTGTGAACAAGCAGGTTCAGAAAGCCAGGAACTGACAAACTTTTCTAGTCCT…	Yes	108927477	108928037	108927497	108928017	20	58.057	AGGTCTCTCTGAATCCAGTT	rdt_01796_0010002_e1_t155_L	20	57.415	AAAATCACACACAACAGTGG	rdt_01796_0010002_e1_t155_R
158	FOXO3	6	108858264	109021307	HG19 dbSNP130	chr6 108928002 108928496	Unique	538	40	ACAGCTCTTTTTAAAGCCTTATGTATTCTAGCTATTTGACCACTGTTGTGTGTGATTTTCATTTTTGATGCCTGATGTGACAGGAGGGGGTGAGGATGGGGGTCCCATAAAGATGCAGAGTAAGTTGAAGAAGACAATGCTTGTCCTGCCACCAGATGTCTCTTGTTTTTATTTTTGTTTTTGTTTTGTTATGTGTAAAAACAAATGAACCCTTGGGATATTAGGATATTTCGGAGCAAGGTGTTGTCACTGTTTCTCAGACTTGGGGAATTTAGAACTCATAGACTTTTTAATTATTAACTTGTATGTTTTGTCTTTCATACCTGAAAGGTCGTACTTAGGAGATGAAAGAATTTTTATCCCAAATTGAAATGTCTTAGAAGAATAATATTTCAGCTG…	Yes	108927979	108928516	108928002	108928496	23	58.115	ACAGCTCTTTTTAAAGCCTTATG	rdt_01796_0010002_e1_t156_L	20	57.921	CCACACCCAGCTAATTTTTG	rdt_01796_0010002_e1_t156_R
159	FOXO3	6	108858264	109021307	HG19 dbSNP130	chr6 108928439 108928944	Unique	544	43	AAGGAGGGCAGATCACTTGAGCTCAGGAGTTCAAGACCAGCCTGGGCAACATGGCAAAGCCCCATCTCTACTAAAACAAAAATTAGCTGGGTGTGGTGGCGTGCACCTTTGGATCGCAGCTACTTGGGAGGCTGAGGCAGGAGAATTGCTTGAACCTGGGAGGCGGAGGTTGCAGTGAGCTGAGATCCTGCCACTGCACTCCAGCCTGGGTGACAGAGCGAGACTATCTCAAAAAAAAAAAAAAAAAAGAAGAAGGAGTTTCTGTACTCCCTTCAGAAACTTGCTTCACTGATATTTTCTTTTCTGATCCTGGAAAGGTTACATGTTTTGAAAATGGAATTGTAAAATGTGCTTGTTTCTAACCCTGTTTTTCTTGCTCTGTTTAGATGTCTAGATGAT…	Yes	108928421	108928964	108928439	108928944	18	58.024	AAGGAGGGCAGATCACTT	rdt_01796_0010002_e1_t157_L	20	57.664	CATCTGAAGTAAGCCATCCA	rdt_01796_0010002_e1_t157_R
160	FOXO3	6	108858264	109021307	HG19 dbSNP130	chr6 108928858 108929373	Unique	556	39	AGTCTCTAAAGTCTGAGGGAGTCCCTGTATCCTAATTTTTCTGCCAGCTGACATGTAGTAGAATATAAGCATCCTTCTGCCTTTAGGGACTTGCAGATTATATTCTTTGGATGGCTTACTTCAGATGCTAAGGACAAAATTTATTCATTCACTCAATAAATATTTATTGATGCTTACTGTGTGCCAGCTCCTGTTAGAGGGTTGGGGAATAAATACATCAGTGAACAAAAGATAAAATCCCCCTGCCTAAAGGAGATCCCATCCTAATAGAAATGTATGTTCTTTAACAGTAGATTATTATCCTGGAAGAACTAATCTTTATAATTACCAGATTCTTACTTCAGAGCAGTGGCATTTGGGGAGTTGGTGGCAGGTCTAACCTTCAGTCCTGCCCTATTT…	Yes	108928838	108929393	108928858	108929373	20	57.083	AGTCTCTAAAGTCTGAGGGA	rdt_01796_0010002_e1_t158_L	20	57.458	ACAGAGAGAAACTTGAGGTG	rdt_01796_0010002_e1_t158_R
161	FOXO3	6	108858264	109021307	HG19 dbSNP130	chr6 108929296 108929853	Unique	598	38	AGTTGAAAGACAGGTGGAAATTCTAGTCCAGTTCCCTCATTTTATTCATCAGAAGTAATGTGCAAATTCATATGCATACTCCCAGTGGGCCTTAAGATCACCTCAAGTTTCTCTCTGTTTCAAACTGAAGTGTCTGTTCTATACTCAGAATCATCTTTAGAACACTTGAGTGAGATCTCTAGTTCAGCCCTTTGAAAAACTGATGCTTGGATAAATTAAGTGACGCTCTCACTTTATTTAAAGATGATTGAGAATTGGCTATCACTGGCCTATTTTCTGGTCTTACAAGTAGTTCTGCCAAAGAGGCTAATTTCTAACTGGGAATTGTCTTTTGTCCCCAGAGGGAAATGGAACATGAACTGGATTGGAGGCACAGTCCTAAAGAGAGGGATACTCAGA…	Yes	108929276	108929873	108929296	108929853	20	57.564	AGTTGAAAGACAGGTGGAAA	rdt_01796_0010002_e1_t159_L	20	57.803	ACCCAAAGGTAGCTAAACAG	rdt_01796_0010002_e1_t159_R
162	FOXO3	6	108858264	109021307	HG19 dbSNP130	chr6 108929786 108930293	Unique	549	41	AAAATACTCTGGCAGAAACCAGGAAACCAAATATCAGAAACCAAAGAGCCAACTCTATGGTTTCTGAACAGAGTGTACCATTTAGGATCCTGTTTAGCTACCTTTGGGTTTATTGGAAAACTACTCCATTGTGGTTACAAGTGGAAAACAATTTAAAGGCTCTTCTTTGGCTTTGGTACTTTTACAGGGTTTCACATTTCTAATAGTAAACGCTTCAGAAAGTTTGAAGAAATATCCTATTCTCAGAGAGAGGGTAGGGGAAAGCTTAACTTTATTTTTCTCTATCCCTCCCCTCCCAGAGTCCAGAAAACGGGCCCTAAATTCCCAGGACAGATTTGTTTCAACCTCAGGACAGTTGCTTAAGCAGTTAATGCTCAGCAGTATAGAACTTGTTTCCTT…	Yes	108929765	108930313	108929786	108930293	21	58.197	AAAATACTCTGGCAGAAACCA	rdt_01796_0010002_e1_t160_L	20	58.14	AACCTCCGATAACCTCTTCT	rdt_01796_0010002_e1_t160_R
163	FOXO3	6	108858264	109021307	HG19 dbSNP130	chr6 108930256 108930732	Unique	517	40	AATAGCTTTGGTTGGTTTCGCCTTAATCCAAATGAACAGTTACCAGAGGACATGATGTAGAAGAGGTTATCGGAGGTTAGTTCTTAAAGGTCTTTAAGATCAGCCTGTTGTAATTCACATTCAGTAAAGCTATGGTTTATAACTGGTAAGCTGAGTAAATGGATTATCTCTAAGCCTTACTATTTTTAACCTTACTCCCCAAATAAATGGTGAATTGTCACGTCACTTCCAAAAGGTTTTATTTCAGTGAGTGTTTAGAGACTAGACAGATTTCACTTTGTTCCTGGAGAAGTCATGGTTGTGGTGACTGAGGGCATTGTCTGCTATTGTGGGAGAGGCACCAAGATGTTACACACTTGGTTGCTGATGGGCCTGGGTTCTAGGCCAGGTTTAGATGTT…	Yes	108930236	108930752	108930256	108930732	20	57.272	AATAGCTTTGGTTGGTTTCG	rdt_01796_0010002_e1_t161_L	20	58.402	AGTGTCTTTTCATCACCACC	rdt_01796_0010002_e1_t161_R
164	FOXO3	6	108858264	109021307	HG19 dbSNP130	chr6 108930678 108931188	Unique	551	40	AAGTTGTAAAGCTGTGCTCTTGATCTCTTTAGCTTTAAAATCAGCCAAAATACGATTTGGCCTATTAGCTTTCCAGGTGGTGATGAAAAGACACTATTGAGGTTGCAGGTGGTATTGTTAAGAAGGGAAGCAGGAAGACTGAGCATCAGATAGGCCTGTGAGTTTGTTTCTCGCTGCATCTCTCTTTGTATATAACGCTGTGGATCGCTTTTAAGGCTAAGGTATTTGTGTTTCTGGGTTAGCCACTTGTGCCAACAAAGCGACCTCTCTTTAACTGGAAAGCAGTTTGGTGTTCTCACTCATTTCTTCAGGACATATCATTACAGGTCTTTGAGTTGTAGTTAGGACTTTACACGTATGAATATGCTGCTAACACGCCTGGAGGACTTAACTGTTGAC…	Yes	108930658	108931208	108930678	108931188	20	58.033	AAGTTGTAAAGCTGTGCTCT	rdt_01796_0010002_e1_t162_L	20	57.764	AGATAAGAGGAGTGGTGACA	rdt_01796_0010002_e1_t162_R
165	FOXO3	6	108858264	109021307	HG19 dbSNP130	chr6 108931113 108931625	Unique	555	34	CATTAAATTCAGGAGATGTGCCTGTTGAATTTTTTTTAAATGTACACATACATGCACACATATGTACATTTTTGAAAAGAAAACAGTTGGGGGAAACCTGTCACCACTCCTCTTATCTGAGTTCCTTGCAGATTTGGCCATATATGCATGCATTGTTTGCTTGGCTGCAGTAAGAGATTTTTTTTGCACTTTGCTTTGTTTCCCCTTCCCCTCCCCATATACAGGCTTTACAATGGCTATTTAAAATCGTTGCTTTAATAGGACAAGGGTTGAATGGATTTATAATTTATTTAATTATTTCCTCACTGGAGAGCCCTTGATTTTTTTCCTCTTTATTTTAATATTCTTCAATATTATAGGTATTGTTTTTGTAATTTTAAAATAAAAGGACTGAGTCTA…	Yes	108931091	108931645	108931113	108931625	22	58.153	CATTAAATTCAGGAGATGTGCC	rdt_01796_0010002_e1_t163_L	20	58.106	AGTCCCATGACTTTCACTTG	rdt_01796_0010002_e1_t163_R
166	FOXO3	6	108858264	109021307	HG19 dbSNP130	chr6 108931570 108932118	Unique	593	38	TAAACTGGCCACAGGAAAATTTGCCTCACAAGAAACTCAATAGAATTAAAAGGAGAGGATTCAGTGTTCTTAAGTACAAGTGAAAGTCATGGGACTGGACCGCTTAGCTTCATGGGCTGAGCCTCTTCACCTTTGTGCTCTAAGAGGAAAAAACAGTGGAGCTTTCTGAGTTTTGTGTGTGCCCCTGTGTTTTGGTTTTTAAGAGAGAGAACGCATTCATACTCTGTTGTCTTTGCAAGTAGATAGAAGTGATAGGACAGGGACTGGGTGAAGTCTGAGGCATTTAAATACAGTGTAAAACAGTGCAGAGAGCAGCCCTCCCCATTTTCCTATCGCCCACACCTTTTGTTCCTTTTCCTCCCTCCACATCTTGTAACCCAGAAAGGATAAAAACTCTTT…	Yes	108931550	108932142	108931570	108932118	20	57.998	TAAACTGGCCACAGGAAAAT	rdt_01796_0010002_e1_t164_L	24	57.924	AACTGTACACATTCACTAAAACTC	rdt_01796_0010002_e1_t164_R
167	FOXO3	6	108858264	109021307	HG19 dbSNP130	chr6 108932062 108932537	Unique	517	34	ATTACCTGTGGAAAACAATCGTAGTTATTGAGTTGTAATTTGAAAACACTGAAATTTACCAATTTAAGTATAAAATTTGAGTTTTAGTGAATGTGTACAGTTGTATAACACCACAATTACGATAAAACATTTCAAACATTTCATCGCCACAAAAAATTCCCTCATGGCTTATTTTCATCAGTCCCTCTCCCTCCCCCTACCCACCCACAACTGCTGAGCTACTTTTTGCCTTTTCTAGAATTTCGTATAAATGTAGAGTCATTACTGTATGTAGCCCTTTGTGTTAGCATCTTTCACTTAGTAGAGTGCATTTGAGATTCATCCATGCCTTTTGTCAGTGGCTCATTCTTTTAATTGCTGAGAAGTATGCCATTGTTGTATGGATATTCTGTTATAGAA…	Yes	108932041	108932557	108932062	108932537	21	57.209	ATTACCTGTGGAAAACAATCG	rdt_01796_0010002_e1_t165_L	20	57.557	ATACATCCCCAAAAGTCCTG	rdt_01796_0010002_e1_t165_R
168	FOXO3	6	108858264	109021307	HG19 dbSNP130	chr6 108932488 108933001	Unique	555	31	AGGGGATAGACATTTGGGTTGTTTCCAGTTTTTTACAGTTATGAATAAAACTGCTATTAATATCTATGTTCAGGACTTTTGGGGATGTATTTATTCATGTATTTGTGATAAATGCCTAGGAGTAGGACTGCTGGGTGGTAAGTGCAGTGTATGTTTAACTTTATAAGAAACTGCCAAACTGTTTTCCAGAGTGAATGTACTGTTTTGCATTTCTGCCAGCAATGTATGAGAGTTCTAGTTGTTTCACCTCCTCTCCAACACATGTAATTGCCAGTATTTTTACTTTTCTCCATTGTATAATGTAGTGGTAGATACCTCATTGTAATTTTAATTTGCATTTGCTTAATGATTAATAATGTTATGCATCTTTTCATGTGCTTATTTGTAAATTGTATATCT…	Yes	108932468	108933022	108932488	108933001	20	58.708	AGGGGATAGACATTTGGGTT	rdt_01796_0010002_e1_t166_L	21	57.522	AAGCAATCCACAAACAAGAAA	rdt_01796_0010002_e1_t166_R
169	FOXO3	6	108858264	109021307	HG19 dbSNP130	chr6 108932938 108933477	Unique	584	28	AAAGGATTGTATTCACACCATTTAGTTAGGAATTTCTTATGTATTCTGAATACATGTCTTTTATCAGAAATAAGTATTGCCAGTACTTTTTCTTGTTTGTGGATTGCTTATTCATTTTGTTAACAGTGTCCTAACAACTAAAGAGCTAAGTTTTAGCTCTTAAATTTAAGACTTTGATCCATTTGGAGATAATTTTAATATTTTGTATGAGTCTGGATTCATTTATCCATTGAACTTCCTTGACACCTTCGTGTATTTCTAGACCCTCTGTTCTATTGATTGCATGTTTTCTTTCTTATACTAATACTACATTGGTCTTTATTACTGTAGCTTTATTTTGTCAGGTAGTATAACTCTTCCAATTTAGTTCTTTTTCAAAATCATTTGTACTGTTCTAGA…	Yes	108932914	108933497	108932938	108933477	24	57.373	AAAGGATTGTATTCACACCATTTA	rdt_01796_0010002_e1_t167_L	20	57.627	AGGTCAATACACAAAACCCA	rdt_01796_0010002_e1_t167_R
170	FOXO3	6	108858264	109021307	HG19 dbSNP130	chr6 108933408 108933958	Unique	591	39	TATCCCCAAGAGCTTCATCTTTTGATACTATTGTAAATGATATTTTAAAAATTAGTTTCCATTTGTTTAGTATGTAAAAATATAATTAATTGGGTTTTGTGTATTGACCTTAATGTTGTAACTGCTAAACTCATGTATTAGTTGTAATACCCTTTTTGTAGAGTTCTTAGGATTTTTTTACATTGATGATCATGTCTATAAATAGAGTTTTCTGGCCAGGCGCGGTGGCTCATGCCTGTAATCCCAGGACTTTGGGAGGCTGAGGTGGGCAGATCACCTGAGGTAAGGAGTTTGAGACCAGCCTGGCCAAGATGGTGAAACCCCATCTCTACTAGAAATACAAAAATTAGCTGGGCGTGGTGGTGGGCACCTGTAATCCCGGCTACTCAGGAGGCTGTG…	Yes	108933388	108933978	108933408	108933958	20	58.197	TATCCCCAAGAGCTTCATCT	rdt_01796_0010002_e1_t168_L	20	58.921	GTCCTGGCCAGTGAAATAAG	rdt_01796_0010002_e1_t168_R
171	FOXO3	6	108858264	109021307	HG19 dbSNP130	chr6 108933846 108934372	Unique	565	33	AGCCAAGATTGTGCCATTGCACTCCAGCCTGGGTGACAATAGCGAAACTCTGTCTCAAAAAAAAAATAAAAAAAAAATTTTTTTTCTTCCTTTCTAATATATACTGTATACACTTTATTTCTTTTTCTTGCCTTATTTCACTGGCCAGGACCTCCAATACATTGTTGAATAGCAGTGGTGAAAGCAGAGATCCTTACCATTTTTCTCATCTTAAGGGGAAAGCATTCAGTCTTTCACTGTTAAGTATCATGTTAGGTGTAAGTTTGTCACATATTTCCTTTATCAGGCTGAGGTAGTTTTCTCTATTCCTATGTGTTGAGTAGTTTTTGTTTTTTAAATTATGAGTGGATATTGAATTTTGTCAGATGCTTTTTCCTCACCTGTTGAGAAGATCAGATG…	Yes	108933828	108934392	108933846	108934372	18	57.73	AGCCAAGATTGTGCCATT	rdt_01796_0010002_e1_t169_L	20	57.537	TTCCTCATGAAGACAGACAC	rdt_01796_0010002_e1_t169_R
172	FOXO3	6	108858264	109021307	HG19 dbSNP130	chr6 108934305 108934819	Unique	554	34	CCAACCTTACATTCCTGGGATAAATCCCACCTGGTCTTGATATGTTACCATGAGATTCAAGTAGCTAAAATTTTGTTAAGGATTTTTGTGTCTGTCTTCATGAGGAATATTGATCTATACATTTCTTATAATATCTTTGCCTGTTTTTGGTACCAGGGTAATGGTGGTCTTATAACATGAGTTGGAAAGTGTTCCCTGTTCTGCTCTGGTAGCACTGTAGTATCTCTTCCTTAAATGTTTGGTAGAATTCAACGGCAGTTAAGCCATCAGAGCCTGGAGTTTTTTTGTGTGTGAGGAAATGTTTAACTGCTAATTCAATTTATTTCATAGATACAATGCTGTTGGCTTGTCTGTTTCTTCTTGAATGAGTTTTGGTAGTCTGTGTCTTTTAAGGAATTT…	Yes	108934286	108934839	108934305	108934819	19	58.051	CCAACCTTACATTCCTGGG	rdt_01796_0010002_e1_t170_L	20	57.79	AGATAAGGAATGAGGGGGAA	rdt_01796_0010002_e1_t170_R
173	FOXO3	6	108858264	109021307	HG19 dbSNP130	chr6 108934671 108935213	Unique	589	30	AATGAGTTTTGGTAGTCTGTGTCTTTTAAGGAATTTGCCCATTTTATTTAAGTTGTCTAATTTATGGGCATAAAGTCATTTATAATGTTCTCTTATTATCCTTTTAATAGATATATCATCTGTAGTGATTTCATTTTCATTCCTGATGTTGATAATTTGTCTTAACTCCCTTTCCCCCTCATTCCTTATCTGTTTAGTGCCTTGCAATTTCATTGATCTTTTAAACGAATTAACATTTGCTTCCACTGACTTTTCCCCCGTTACTTTTATGTTTTTACTTCCATTGATTTTTTTTTTCTCTTTTAATCTTTTATTTCTTTTCTTCTGCATGTTGTGGGTTTAATTTGCTCTTTTTCTGGCATCTTAAGGTGAAACCTTAGATCATTTACTTGAGACCTT…	Yes	108934649	108935237	108934671	108935213	22	58.311	AATGAGTTTTGGTAGTCTGTGT	rdt_01796_0010002_e1_t171_L	24	57.502	AGAAAAATATCCAGAAAATCCTCC	rdt_01796_0010002_e1_t171_R
174	FOXO3	6	108858264	109021307	HG19 dbSNP130	chr6 108935183 108935677	Unique	535	28	ACTTTGGTCTGCAGTTTGTTTAGAAGTTAATTTTTAAATTTCCAAGTATTTGGAGGATTTTCTGGATATTTTTCTATTACTGTTTTCTAACTAAATTCTTTTGTGGTTGGAGAATCTGTTTTGTGTTGTTTTAAATTTGTTGAGACTTGTTTTATGAGCCAAGAATATTGTCTATCTTATTGAATGTTTTCCATGTACTTAAAAAGAATGTGTTTTCTGCTGTTTTGGGTGATTTGTTCTATAAATGTGAATTAGGTCAAGTTAGTCAAGTTCATTTTCTCACTACATGTTCTATCAATTACTGTGAAAGGAATGTTGAAATATCCAGCTGTAATTGTGGATTTGTCTACTTCAATTCTATTAGATTTTGCTTCATGTTTTTAACAAACTTTAATTGAA…	Yes	108935163	108935697	108935183	108935677	20	58.832	ACTTTGGTCTGCAGTTTGTT	rdt_01796_0010002_e1_t172_L	20	57.486	ACAAATACTGCCAAGGATGA	rdt_01796_0010002_e1_t172_R
175	FOXO3	6	108858264	109021307	HG19 dbSNP130	chr6 108935632 108936188	Unique	600	32	GGCAGATTAACATTTAAGGTTGTTATATCCTCCTGATACATTGACTCTTCTATTATGAATTGTCTCTCTTCATCCTTGGCAGTATTTGTTGTTGAAATCTGTTCATTAATAACTGTTAATAATATAGTTACTCCAGCTTTCTTTTGACTACTGTTTGTATGGCAGATCTTTTTTCCTTGTACTTCTAATCTATCTGTGTCTTTATATTTAAAGTGGATTCCATGCAGATAGCAAATTGTTGGGTGTTTTTTAATCCAATCTGACAATCTCTGGCTTTTATTTGGAGGGTTTTTTGTTGATGTTTTGGTTTTTTTTTGTTTTTTATTTTTTGCGTTTTTTTCAAAGACCATTTTGTTTAATGTAATTATATTTGGGTTTAAATCTGTTATCTTGCTATTA…	Yes	108935609	108936208	108935632	108936188	23	58.108	GGCAGATTAACATTTAAGGTTGT	rdt_01796_0010002_e1_t173_L	20	57.719	AAAGTGGCAGAAGATTGACT	rdt_01796_0010002_e1_t173_R
176	FOXO3	6	108858264	109021307	HG19 dbSNP130	chr6 108936112 108936589	Unique	518	32	AATGAACCCGTGTTATCTCCACTCTTGGCTTATTAGGTACATCTCTTTGTTATTTTTTAATGGTTGCGCTAGGATTTACACATCTTTAACTGATGATAGTCAATCTTCTGCCACTTTACATGGAGTATAAAATCCTTGAAACAATATACAGCCACTTCTCCCTTATTATTCTTAGTGCTATTTTCTTCTACATGTATGTTATAAGCCCCAGAATATATTGTTATTTTTGCCTTAGATAGTCATTATCTTTTAAAGAGATTGAAGATAAGAAAATATTGTCTATATTTACTCATATATTGATCATTCCCCGCTCTTCATTCCTTTAAGTTCAGATGCCCATCTGGTATCATTTTCTCTCTGCTTGATGAAACTACTTTTTAAAATATCTCTTTGAATGTA…	Yes	108936092	108936609	108936112	108936589	20	57.967	AATGAACCCGTGTTATCTCC	rdt_01796_0010002_e1_t174_L	20	57.5	AAGAGAGGGAAAAAGCTACC	rdt_01796_0010002_e1_t174_R
177	FOXO3	6	108858264	109021307	HG19 dbSNP130	chr6 108936511 108937058	Unique	586	31	ACTGCTGGCATTGATTCTCATTTTTGTTTGCCTGAAAGAGTCTTTATTTTATCTTCGTTTTTGAAAGACACTTTTAATAGGTATAAATTTCTAGATTGGTAGCTTTTTCCCTCTCTTAGTAAGGATGTTCCTCCATTGTCTCACATAGTCTCTGAAAAGTGATTTGCTCATTCTATATTTCTCTTAATGTCTTTTTTCTTCTGCCGCTTTTAAGTATTTTTTTTTTGTATCACTGGTTTTTATTATTGTGATGTGCCCTCTTTAATTACATCTGTTCTTTTTGGAGTTTGTTGAGTTTTTCTTGGATCTGAGTGTTTATAGTTTTTTATAAAAAAAATTTAAAATCCAGCCATTATTTCTTCAGATTTTTTTTCCATCCTCTCCCTCTTTCCTCTTCTT…	Yes	108936493	108937078	108936511	108937058	18	57.086	ACTGCTGGCATTGATTCT	rdt_01796_0010002_e1_t175_L	20	57.574	ACACTGGATGGGATTAACAG	rdt_01796_0010002_e1_t175_R
178	FOXO3	6	108858264	109021307	HG19 dbSNP130	chr6 108936988 108937463	Unique	515	41	CAGTCTTTCCCTGTGCTTCATTTGGGTTAGTTGGTTAGTTGCTGTTGTTGTGTCTTATAATTTACTGATCTTTCTGCAATGTTTAATTTGCTGTTAATCCCATCCAGTGTATTTTTAAATTTATTTTTCTTTACTAGAAGTACCACTGGGTTTATTTCTTTTGTATCTTCCAATTTCCTGCCTTTTTTCCCTCTACCTTCTTACTACATAGAGTATATTTATAATTTTTTTTTTTCCTTTGAGAATGAGTCTCACTCTGTCACCCAGGCTGGAGTGCAATGGCGCAATCTTGGCTCATTGCAACCTCTGTCTCCCCAGTTCAAGCGATTCTCCCACCTCAGCCTCTTGAGTAGCTGGGACTACAGGTATGTGCCATCACGCCCAACTAAGGTTTTTTTT…	Yes	108936969	108937483	108936988	108937463	19	58.696	CAGTCTTTCCCTGTGCTTC	rdt_01796_0010002_e1_t176_L	20	58.354	AGGTAGGAGAATGGTGTGAA	rdt_01796_0010002_e1_t176_R
179	FOXO3	6	108858264	109021307	HG19 dbSNP130	chr6 108937360 108937912	Unique	590	46	CATCACGCCCAACTAAGGTTTTTTTTTTTTTTTTTTTTTTTTTTGAGATAGAGTCTCATTCTGTCGCCCAGGCTTGAGTGCAGTGGCGCAGTCTCGGCTCACTGCAAGCTCCGCCTCGTGGGTTCACACCATTCTCCTACCTCAGCCTCCCGAGTAGCTGGGACTACAGGCACCCACCACCACGCCTGGCTAATTTTTTTATTTTTTAGAGACGGGGTTTCACCATGTTAGCCAAGATGGTCTCGATCTCCTGACCTTGTGATCCACCCGCCTCTGCCTCCCAAAAGTGCTGGGATTACAGGCGTGAGCCACCACACCCGGCCAATGTTTGTATTTTTTAGTAGAAATGGGGTTTCGCTGTGTTGGCCAGGCTGGTCTCAACTCCTGGCCTCAAGCAAT…	Yes	108937342	108937931	108937360	108937912	18	58.367	CATCACGCCCAACTAAGG	rdt_01796_0010002_e1_t177_L	19	57.518	TGTGGTTGCACAACAGATA	rdt_01796_0010002_e1_t177_R
180	FOXO3	6	108858264	109021307	HG19 dbSNP130	chr6 108937836 108938385	Unique	590	34	AACAGCTTTGTTGAGACCTAATTCACATTGCCATATAATTTACCAATTTAAAGTTTGCAAATTGATGGTTTTTAGTATATTCACAGAGTTGTGCAACTATCTGTTGTGCAACCACAATCTAATTTTAGAATACTTTCGTCACCCCACAAAGAAACCTTGTATCCATTAGCGGTCATTTCCCATGTACCCCACTCCTTTTCAGCCTATATTGATATGAAATGTCAGTCTATAGGGACTCTTCTGGACATTTCATATCAATGGAATCATATAATAGGTAGTACTTTGTGAGTGCCTTCTTTCACTTAGTATGTTTTCCAGGTTCATCCATGTTGGTAGCATTTATCAGTACTTAATTTCTTTTTATTGCTAAATAATAATCCATTATATGGATATACTACA…	Yes	108937816	108938405	108937836	108938385	20	57.358	AACAGCTTTGTTGAGACCTA	rdt_01796_0010002_e1_t178_L	20	58.985	ACTTGGCAGTTCCTCAAAAG	rdt_01796_0010002_e1_t178_R
181	FOXO3	6	108858264	109021307	HG19 dbSNP130	chr6 108938355 108938876	Unique	561	32	GGTATATGCCTAGGAGGGAATTGCTGGGTCATGTGGTAACTCTCTTTAACCTTTTGAGGAACTGCCAAGTTGTTTTTTAAAGAAGCTGCACTGTTATAATAGCTAGTTCAGTGCCCTTGTCTGCTAGTCCCATCATCTTGTCTCATTTCTGGGTCTGTTAATTGATTGATTATTTTCATTTTTATGGGTCATATTTTCCTGTTCCTTTGCTATGCCTGGTAATTTTTACTTGGATACCAGGCATTGTGAATTTTACATAGTTTTTTTTTCATATTAAACAAGAAGTTTATTTAAACAGTAAGACGCTTGACTTAAAGAGAAAACTATATAGGATTCTTTTTTTTTTAGAGTAGTTTATCCCTAGATAAAGACAGATTGCCCTACATATAACAGCTACAT…	Yes	108938336	108938896	108938355	108938876	19	57.211	GGTATATGCCTAGGAGGGA	rdt_01796_0010002_e1_t179_L	20	57.362	CCTGCTCTTCATATTCCAGT	rdt_01796_0010002_e1_t179_R
182	FOXO3	6	108858264	109021307	HG19 dbSNP130	chr6 108938774 108939327	Unique	595	39	TGTCCTTGGTTTTACAGTGATCAATTAAAAACATGAAAATTCTCCAGTTGAACAAGGTATGCAAGGATTTTTATGGGTTTTTTGTTTGTTTGTTTGTTGTTGTTAAAACAGAGCAAAATAACTTACTGGAATATGAAGAGCAGGATGAGCATGCCACTAATGGAGAGTGGGGGTGTTTTCACAGAATCAGTGTTTTTCCCCATCCCGTCTCCACTTGATGTCAATCAAAACATACCGTTGGCTGTTAAAAAAAAAATGCAGTGTGCTTGTGCACATATACCAGTTACTTTTATGTACAGTAAAAGAATGGAGAAGGAGGAAATGAACAAACAGAGAAAACTATGCTGTAGTAGTCAGGGATGTATTGGAACCAAATTGCAGTTTTCTACTTGAGAAGGT…	Yes	108938753	108939347	108938774	108939327	21	57.845	TGTCCTTGGTTTTACAGTGAT	rdt_01796_0010002_e1_t180_L	20	57.942	GAATGACAGGGATTGTCCAT	rdt_01796_0010002_e1_t180_R
183	FOXO3	6	108858264	109021307	HG19 dbSNP130	chr6 108939252 108939753	Unique	542	44	ACACGTCAATCGTATCTTCATTCTCCATTTCCAACTGTACAGGTGTGTCTTTTTCATTGATTTGGTTGCCGGTCAAATCAGAGTCTGATCTGCCTCATGGACAATCCCTGTCATTCACAATAGGCTTTCATTAGTTTACTAAGTGGTGTATGCCTCTTAATCTTAAACTGCACCACAGAACCACCCTGCCCCACCACCTTCAAATTAATATGATTGTTCTTAGTCTTGACTCCTTCCTGGGGCTTTTTGTCAGCCATGATGAGCACCGGTTTCTCCTCAGCTGCCGCTTCACAAAAGAGATATCAGGTCCACACTGAACGAGCACATGAGCAGCACCAGGAGCCACAGAAGAAGGAGGCAGCAGCAGCAGATGAAGGAGAGGGAATTTTACTTCATTGA…	Yes	108939232	108939773	108939252	108939753	20	57.349	ACACGTCAATCGTATCTTCA	rdt_01796_0010002_e1_t181_L	20	58.015	CATCATTCCTAATGGGTGCT	rdt_01796_0010002_e1_t181_R
184	FOXO3	6	108858264	109021307	HG19 dbSNP130	chr6 108939677 108940184	Unique	548	44	AAAAGCGCTAGACTTTGTTCTGGCATGCAGTTAAGTTACTTGGAATCAGTGGTATCGTTTTGAAGCTAGCATGTAAACTTTGTTAGGCTGGCTCCAGAGCACCCATTAGGAATGATGTAGCCCGAGTACTTATCTGCCGTAAGGCAGTATTCTTCTGAGGACTTTACCTGATGTTGTGTGTCTTGTGAATTATTTTTGTTTTTGTTGCTGGTGGAAACATGAACTATTGCTAGCTTTATGTGAACTGTAGGACTTCTTAGGCCAACTGCTTTCTGGTGCTCGTATCCCTAACTTTAAGTAGTTTCCTTTGAGAGATGTGCAGATCAGTCTAAGACTCTAGGAACCGACCCTTTTGTGCTGCTCTCTTCTCCTGGGTGTTCTGCCCTTCCAATTCTAGCC…	Yes	108939657	108940204	108939677	108940184	20	57.308	AAAAGCGCTAGACTTTGTTC	rdt_01796_0010002_e1_t182_L	20	58.078	AGCCTTGAACTTATTTGCCT	rdt_01796_0010002_e1_t182_R
185	FOXO3	6	108858264	109021307	HG19 dbSNP130	chr6 108940128 108940616	Unique	530	38	ACTCAGTAAGACTGACATGCTCTGTGTTCCCCCTTCTCTTTGCTGTGGCTTGGACACTACCTCCTGGCAGTAAGTTCAGGCAAATAAGTTCAAGGCTTGTCTCATATGTTTCACTGTTCTCAGAAATTAAGTCCTATACTGCCTGTTGTCCAATGTCTGAAAACAGTTGTCTTGTGTTTTGCCTGGTTTTCTAGTTGTTCCTCTATCATAGATGGAATCCATAATAAATATGATGCCAATGCCAAAATCTGCTACTATATTACTCTTTAAAGCAGAGACTGTATAGGAAGAGGAAAAAAGAAATCAGTGTAACCGTGGGGGCAAGGCAGGAAGCATTCTGTTTATGTAACACAGACGTGGCATTCTTTACTTTCTAACTTAGGACATTTGTGATTTGAA…	Yes	108940108	108940637	108940128	108940616	20	57.623	ACTCAGTAAGACTGACATGC	rdt_01796_0010002_e1_t183_L	21	57.876	AAGAGAAGTAATGCCTAGCAG	rdt_01796_0010002_e1_t183_R
186	FOXO3	6	108858264	109021307	HG19 dbSNP130	chr6 108940574 108941102	Unique	570	34	TGGCTCTTCTCATTCTTTAGTCATCAAATAATACTTATTAAATACCAACTAAGTGCTTTGTGCCCTGCTAGGCATTACTTCTCTTTATTCTACTTCTTAACAGTTGGAATATGCCAAACAAATGAAATAAAAATAGTTTTCCTATTCTAGTTACAGGTTGGATTCTTGGATTTATCTCCCAAGCTTTGACATTCAGAAACTGAAAGTGGAATATAGTGTATTCTCAGATGTAAAGTTGATCTCATTTCCTCACTGGCCATCTGTTTATTTGCGTCTAAGAATAACAAAACTTTCATAGTCATATCTGTATTTTTTAATTACTAAAAATAATGAATGGACTGAACCATGCTTGCCCCACTTTTGAAACAATTCCTTCTATAGACTGTTGCAGTAGGAAGC…	Yes	108940553	108941122	108940574	108941102	21	57.068	TGGCTCTTCTCATTCTTTAGT	rdt_01796_0010002_e1_t184_L	20	58.481	ACAGAAGACTGATTTGCCAG	rdt_01796_0010002_e1_t184_R
187	FOXO3	6	108858264	109021307	HG19 dbSNP130	chr6 108941031 108941584	Unique	594	36	TCTGAAGTCATGAGGATGTGATTAATGGTCCTTAAGAGTTTTAATTTGGCGTGTCTTAATGCCTAAATCTCACTTAAGCTTGGTTGCAAAGCCTGGCAAATCAGTCTTCTGTACATGGCAAGCTAAGATGTGGCACCATCTTCTTGAGGTTTCATATCCTAAACCTGTCTGTCCTTACAGGTTAAATTCAAAGGATAGGGCCAAGCTTGATTTGCTGTAGTCATAGTGAATCATCACAGATCCATTCTTAGTGCAGAAGAGTTAAATAATTCCTTGGCCAAGAGCATGGTGCCTTCCCCAGACCAATTTCTAACAGTGTCCTCTGTTAGATCTTTAAGTTAATAAATTCTTTTATTAGATTTTTGGGTCAGAAAAACAGACTATGCTTGTACTCAGGAG…	Yes	108941011	108941604	108941031	108941584	20	57.31	TCTGAAGTCATGAGGATGTG	rdt_01796_0010002_e1_t185_L	20	57.652	GCCACTTACCACCAGATATT	rdt_01796_0010002_e1_t185_R
188	FOXO3	6	108858264	109021307	HG19 dbSNP130	chr6 108941510 108941966	Unique	496	35	ACATGTGGATCATTTTCCCTTAACACTTTAATATGATACAATTTTTGTCTATCGTTTTTCTTAAATAGGAGGGAGAAAATTTTTTTTAGTAGGAAAATATCTGGTGGTAAGTGGCATCTTTTTATTCCATGTGGGATGCAGAAGTTTCTCCCAAAAACTGAAGTGACCTGCTTTTTGCAGATAGGACCCCTGTATTTCTCCCATATTACTTTATAGCTGGTAGATGGTAGGGCTGTACACAGCAAATGGGTTTGAATGCATGATGGTTTTCTGGTGGAGCTGAGATAATTAGTATTATGAAGCCACGCTTCTGATTGTGAGAATGAGAACATCAAGTCATTATTTATCTTGGAAAGAACGAATAATTTGTTTATAGTAATAACAATTTTCTTTTATTTT…	Yes	108941490	108941985	108941510	108941966	20	57.46	ACATGTGGATCATTTTCCCT	rdt_01796_0010002_e1_t186_L	19	57.926	TTTCTTCTCCCCTACTCCC	rdt_01796_0010002_e1_t186_R
189	FOXO3	6	108858264	109021307	HG19 dbSNP130	chr6 108941933 108942461	Unique	569	34	GCTGTTGGCAGCTTATTATGAAAAGATTTCAAGTTGTAGTTTTTAACCTGGGGTGGGAGTAGGGGAGAAGAAAATTAATATCGTAAATGTTTTTACTTGATAAAAGTTTTATTTGATACAGAGCCTATACTGGTGTTTTTATTGAATAGTGTTTTATTGCTGACATTCAATACTCTCTTTGCCTGTAGCCTCCCACGTTATCCAAAATGAAGGCACTTCTTAGATGTTTCAATGAATGATACAACCAAAAATATTAAAATGCCTATTTAAGTCATATCTTATTTAAAGCCCCATTTCAAAGGAGGATTTTGAGGATAATTAGTATTTTAATTGTTAAAGTTAGATAATTTTGTTTGGATGGAAAATCTATGTTCCTGTGAAATTGGGGTTTATGAAATA…	Yes	108941913	108942481	108941933	108942461	20	57.874	GCTGTTGGCAGCTTATTATG	rdt_01796_0010002_e1_t187_L	20	57.607	GACTACAGCCTGAATGAACT	rdt_01796_0010002_e1_t187_R
190	FOXO3	6	108858264	109021307	HG19 dbSNP130	chr6 108942389 108942915	Unique	567	47	CCAAACGAGTGTAATCACCATTAAGCACTTTAAAAGCTATGCTTGTATGTCCTCGCTCTGCCTGCAGAGCTAGGAGTGCCCACGAGGAACAGCAGTTCATTCAGGCTGTAGTCATTGGGGTGACTCGTGGAACCCCTGCCTGTGTGAGTAAGCCCGCTGCCTTGCCAACTGCCTGCTGTGTGAGTCTCAAAGACATCAGATGTCATCAAGCCACAAGGACTTCTTGGTCATTCTTAAGGCCATGGCAGGAGCACAGTTCAAAATCCAATTCACAAGGCAACGTCTGGAAGAAAGAATCAAGTATGTGTGTAGTGCATGATGTACCTCAGCTACTGTAGTGAAAAATTGTTGGGATGAGTCTTTCACCATGTTAGTGTTTTTTTTTGTTTTGTTTTGTTT…	Yes	108942369	108942935	108942389	108942915	20	58.494	CCAAACGAGTGTAATCACCA	rdt_01796_0010002_e1_t188_L	20	57.911	CATACTTCTGAAACGGACCA	rdt_01796_0010002_e1_t188_R
191	FOXO3	6	108858264	109021307	HG19 dbSNP130	chr6 108942836 108943376	Unique	579	51	ATATCCTGCAGTGCATAGGAGAGGCCCACAGCAGATGTGTCCAGCTCAAAATGCCAGTAGTGCCAGGGCTGAGAAACCTACCTGAAGCCTCACAGTGGCATGGTCCGTTTCAGAAGTATGTGGGAGAGAAAATTGAAGGTGAGAGGTCTGTAGCTCTCCTGAAGTCAGGCCACATAAGTACTTTGCCAGGTAGGTAGTGCCTAGTGACAGGGATGTACTAGAAAGAATTCCTCTTGAGCTTGGCCTTGGGTCTCGTGCAGACATGTTCATGTGACATTAGGGGAGGCTGTGGGCCTCAGGCAGCTAAGGAGTAACTGGCAAGTTTTGTATGGAGAGTCGGGAAGACAGAAGCAGGGGCAGCCGGGAGTGGTGGCTTACCTAGTAATCCCAGTACTTTGT…	Yes	108942816	108943394	108942836	108943376	20	58.66	ATATCCTGCAGTGCATAGGA	rdt_01796_0010002_e1_t189_L	18	58.51	CACTTCCTGGGTTCAAGC	rdt_01796_0010002_e1_t189_R
192	FOXO3	6	108858264	109021307	HG19 dbSNP130	chr6 108943298 108943809	Unique	552	45	GATGAAAGCCCATCTCTACTAACAATACAAAAAAATTAGCTGGGTGTGGTGGCGCATGCCTGTCATCCCAGCCACTTGCGAGGCTGAGGCAGGAGAGTCGCTTGAACCCAGGAAGTGGAGGTTGCAGTGAGCCCAAATCATGCCACTGCACTCCAGCCTGGGCGACAGAGCAAGACTGTCTCAAAAAAAAAAAAAAAAAAAAAAAAGGCAGGGATATCTGAGACTTAAGTTCCTCTTGGAGAGCTGGAGGGTCAGGAGAGCGAAGCTTTCTATCTTGCTTTGTACCTGAGATCTCCTTGAATCAGGGTGGGCAGGGAGAGAGAAGGGATCTGTTCAGACATTTCCTTTTGGGGTCAAATGAGAGGAAGGAGTCCTTGCCCCTTGGAGAATTACTGCAAG…	Yes	108943278	108943829	108943298	108943809	20	57.065	GATGAAAGCCCATCTCTACT	rdt_01796_0010002_e1_t190_L	20	58.336	TTTGTGTGGTAGTTGGAGTG	rdt_01796_0010002_e1_t190_R
193	FOXO3	6	108858264	109021307	HG19 dbSNP130	chr6 108943724 108944282	Unique	599	48	CCCCACCAGTATTGTTTTTGGTGTTTTTTTGTTTTGTTTTATTTGTTTTGTTTTGTTTTAACATCTCTGTTTCCTTCCCCTTTCTGTTGTTGCTCCTTCCTCCTCCCACTCCAACTACCACACAAATCCTGACAGGAGCCTTTCTGCCCCTCTAGGGAAGGGGCCCGTGTGAGGAACTCTTACTGGACGCCCCCTTCCCTGTTGCTGTGCTGATCTTACACATCAGTTTCCACGGATCCCATGTGAATCAGTTGTCTTCCTCATTTACTCTGAGCAAGGGTGGCAGCAGCAATAGCAGAAGACGTAGATGCAGTGACTCATTTTGCATGATGTCTGCAAGAGAGCCGGGCCTCCCGTGTGCTGTGGCTCTCGTTCAGGCATTGCTTCAGAAACTTGATT…	Yes	108943704	108944302	108943724	108944282	20	57.545	CCCCACCAGTATTGTTTTTG	rdt_01796_0010002_e1_t191_L	20	58.57	TAGCCCCATGATATGTCCAA	rdt_01796_0010002_e1_t191_R
194	FOXO3	6	108858264	109021307	HG19 dbSNP130	chr6 108944198 108944668	Unique	509	51	CAGTGGAAGCAACAGGAGGGTGGGCCACGTCCAGGACAGTGGGAGAGCAAGGATGGACCCTCTGTGTCCACCTCCAGTGTGTGGCACTGTTTTCCATCTCATCTTGGACATATCATGGGGCTACAGCATGCCTCAGAAGCCTGCCAGAACCTAGTGATGGTTTCCAGCATCTGGGTTTGGGGAGGACTGTGGTGATGCGCTAGGGATAGCCATCTGGAAGGGGTGGGGCAGAGACAGCAGGAGCCGTAGTCGTCTCAGGAGCCTACTCTGATTAGCTTATAAGTTGGCCTCTTTTCATGATTTCTGGGTCATTGGTGAGTGGATAGGAGTTATAGGATCCTTTGTGGGTGAGTAGAAGATACTGTGGCAGATAGGTTTTACTGAACCCACCTGCACATG…	Yes	108944180	108944688	108944198	108944668	18	58.201	CAGTGGAAGCAACAGGAG	rdt_01796_0010002_e1_t192_L	20	57.779	AGCTAGTGTCTGTTAGTCCT	rdt_01796_0010002_e1_t192_R
195	FOXO3	6	108858264	109021307	HG19 dbSNP130	chr6 108944659 108945174	Unique	555	39	AGGTTCATCCCTAAGCATTGTGGTAGGCTCAGGACTAACAGACACTAGCTCAGCCCCATTGAGGGCCCCCAGGCTAGGCTTCAGCTTTGGGAAAGCTTGTTTTCTCCTTGGGCAGGCCTTGTCAGACGTTTTGCTCCTGGGTGTTTGATGTTTTGATGTCTGTACTATACAAAGCCACATGGGAAGGCAAAGGAATACACCCCTTTGTATAAATGACAGTCATAACAAATGAAGTATATACCAGTTTGTGCTGTCTGTCAAGGAGTAATTCATCTCAGCTAGTAAAATAAAGGGGAAGGGAAGGAAATTCAGGTCTTTAGCTATGCATTCATAAACTGGACTTAAGAAGAGCCTTCCTCCTCTTATAATGCTAACTGCTCTTAATATTTCCTTCTTAAT…	Yes	108944639	108945193	108944659	108945174	20	57.942	AGGTTCATCCCTAAGCATTG	rdt_01796_0010002_e1_t193_L	19	58.491	AAGGACTGCTACTTGTCCA	rdt_01796_0010002_e1_t193_R
196	FOXO3	6	108858264	109021307	HG19 dbSNP130	chr6 108945107 108945566	Unique	503	36	ACAATCTGCAAGTTTTCTTAGTTGTTTGTTAAATGGACTTCGAAATGATTGAGAAATTCGTATTTCTCAGCGAAAATAAGTATTAAGTTAATGGACAAGTAGCAGTCCTTGTTGCCACCAAGATTTTGCATCTGAATTGTATATATAAACTGTGTCAGGAATATCATAAAATCATGTTGAGGCTGCAGGGACAAGGAAATTTCATCTCATGAATCTGTTTGATGTTTTCGGGATGTCCTGAGAGAAAAATTCTTTGACCTGCCTAGTGAGCAAGGTCTAAGTTTGTACACCCAGGTCACATTGTACCCTGGGCTTTCCAAAGATTTATCCTGCATCTGAGCCAAAGGCTTTTGAAGCCTGTGGTTGCTGGAATTTTAGGGTGTATCTCTTTGCTTCTTC…	Yes	108945084	108945586	108945107	108945566	23	57.654	ACAATCTGCAAGTTTTCTTAGTT	rdt_01796_0010002_e1_t194_L	20	57.62	TTGGACTTCCTTGGATTTGT	rdt_01796_0010002_e1_t194_R
197	FOXO3	6	108858264	109021307	HG19 dbSNP130	chr6 108945467 108946016	Unique	588	31	TTGCTGGAATTTTAGGGTGTATCTCTTTGCTTCTTCAGATGAGACATTTCTTAAGGTAGAATAATGGTTAAAAAAAAAAAAACCTCTCAGTTTACTCTAGAAAGATACAGCATTTTTGGTACAAATCCAAGGAAGTCCAAAGAGGATCAGGTTTTATAATTATATTTTAATATGTGAAAGGAGAAACCTGTTTTATCAGGCCAGTAGGTTTTTTGCTTAATAAATAGTGGCAAGAAGAAAGCTATGGGCCCAGCTGGAATGGGTGCAGTTTTTAGAAAAGATTATTTGTAGTTGTTGGGCACATCCTTGCATGTGGACTTTGAAATAAGAAATTAAATCACCACCTTATTTTTGCAGGAAATAATCCAAATATAAAAAGTTAAAGTTCGTATTGTACTT…	Yes	108945447	108946034	108945467	108946016	20	57.998	TTGCTGGAATTTTAGGGTGT	rdt_01796_0010002_e1_t195_L	18	58.611	GGCAACAGAGCAAGACTC	rdt_01796_0010002_e1_t195_R
198	FOXO3	6	108858264	109021307	HG19 dbSNP130	chr6 108945922 108946475	Unique	597	36	AAAAGTGGAGGTCAGATGAATTACAAGTGCATTCTTAACTGAGTGGAAATGGGTGCTGGTGTTTCATATATACATATAAATTTTTTTTGCAGTTGTTTAACTTTTTTTTTATAAAGAGTCTTGCTCTGTTGCCCAGGTTGGAGTGTAGTGGCACAAGCATAGCTTACTGCAACTGTGAACTTTACCTGAGCCTCTGGAGTAGCTGGAATTGGAGATACAAGCCACCACGCTCAGTGTTTTTTGTTTTGTTTTGTTTTGTTTTTTAAAGAGATGGGATATTGCTTTGTTTCCCAGGCTGGTCTTGAATTCATGGGCTCAAATGATCCTCTTGTCTCAGCCTCCCAAGCAGCCGGAATTATAGGTGCAAGCCACTGCACCTGGCTGCTTGACATTTTTATA…	Yes	108945902	108946498	108945922	108946475	20	57.034	AAAAGTGGAGGTCAGATGAA	rdt_01796_0010002_e1_t196_L	23	57.861	AGCATGGAAATGTTAAGTAACTG	rdt_01796_0010002_e1_t196_R
199	FOXO3	6	108858264	109021307	HG19 dbSNP130	chr6 108946403 108946952	Unique	593	35	AACAGGAGTGTTGATAAAACTGTGTAAAATGAATTAGCATATACTTGCCATTATGTTTTTATCTTAATAATTGTTATGTAGTTTCTATGAAAAGTTCAGTTACTTAACATTTCCATGCTTTTTTGTGTTTGCTTTATTTAACCTTAAAAGAGTGATTGAAGTAATAGTTTTGTTAGGTCATTAGATTGGTGATCTCCCCTTTTGTATAGTCAAATTTAATTTCATTGTTTAAGATTGAAAACTAGTGCAAATTCTAGTTTGATCACAGGACCACAGTTAAAGGTGCATTCACATATCTCATATAAGATACCTATTTTCACTGTATTAATCATTTGCATTAATCAATAAATTTTAACTTTTAAAAGATTTGATGGTTAAAAAGATGATGGAAGGAATTAT…	Yes	108946380	108946972	108946403	108946952	23	58.986	AACAGGAGTGTTGATAAAACTGT	rdt_01796_0010002_e1_t197_L	20	58.54	AAAGTTGTTGGCTCACTCAA	rdt_01796_0010002_e1_t197_R
200	FOXO3	6	108858264	109021307	HG19 dbSNP130	chr6 108946885 108947432	Unique	588	44	AAGACCTCTCTTGGAAGGATGCTGTGATGTGGAGTCAGGAGGTCAGGACCCAGCCCTACCCTCCCTACCACCTGCCAGCTGTGTGGCCTTGAGTGAGCCAACAACTTTGCCAGGAGTCATTTGCCTTATCTTTAAAATAAAAGATCACTACCATGTCCTGGGTTGTTTAAGTGAGATTATGTAGTATTAGTAGGGTGCCTCCCACCACAGGTCCTCAGTACATTGAGGTTTCTTTCCCTGCCTCCTGCCTCCTTGCAAGGAAAGCCAGAGCACTTTGACTTAGAATTGTGTCTGAATTCAGCTGGTGTGTTGCATAAGCTTGGTTATCTGCTTTTCCTCTCAGTTCTTCCTAGGTAGAGGTGAGGGTGAGCGGGGGAGCTTCATGCAGAGGAAATAGTC…	Yes	108946865	108947452	108946885	108947432	20	58.043	AAGACCTCTCTTGGAAGGAT	rdt_01796_0010002_e1_t198_L	20	57.824	TGCCTTACCTGTCTTGTTAC	rdt_01796_0010002_e1_t198_R
201	FOXO3	6	108858264	109021307	HG19 dbSNP130	chr6 108947323 108947831	Unique	549	39	TGGGATGTCTAGAAAAGGCTAGATTATGTCCAGTATACACTTTTTAAACAGCTACCATTTTAATGTTTTGGTACTGGGAAATGTGTTAGTTGAAAATTTCACTTACGAGTAATCCTTTTATTTCTCTATGGTAACAAGACAGGTAAGGCATATCAGTTGGCCCAGACTCATTGGTCCTCAATGACTGACTGCCGGACTCAGAGTTGAGGGTCTGATCTCAGAGGACGCAGGTTGTGTTGCCAGCCCAGATACCTATGACACCCTTTCCTAGCAAGTGGACGCTGTTTTCTGAAATATCTGTCACTACCTTGAGGCAATCCTCATTATTTTAATCTTTATTCTTAGGCTAATGTCTTGAGCCATGTATCAGAGAGAGACAGGCAGGTTGTTGATTTTTGA…	Yes	108947303	108947851	108947323	108947831	20	58.727	TGGGATGTCTAGAAAAGGCT	rdt_01796_0010002_e1_t199_L	20	57.147	AATGGGTATGGGCTTAAACT	rdt_01796_0010002_e1_t199_R
202	FOXO3	6	108858264	109021307	HG19 dbSNP130	chr6 108947748 108948269	Unique	562	39	AGAGAAAGAGAAAATCGGCTTATAAGTTAGAATGGTACAGAGTGCTCTGCCTTCTCAGATTATTTTGTTTCCAAGAATCACTGATTATATAGCTTTTTTTTTTAAGTTTAAGCCCATACCCATTCTGCATATTTCAGAGTGAAATGTCCTTTCGGGACAATCTTATTAAATCACTAATCTGAAATTTTATGTTCCCTAGTTGGCCATGCCAGTATTTTGGTTAGGGTTTTAGGTGATTTTTATATCCACTGTAAACTTGGATATAACTTACCATTAACCAGATACTTAAAACCAGGGTATTTTCCTAAGGTTTAACATTGGAAGTGGTATGTGAGCTGAGCCTTGAAGGGTGACACCAAGTTTTTTGACACGAAAAGGTTGGATGAGCTAGCTAAAGGG…	Yes	108947728	108948289	108947748	108948269	20	57.217	AGAGAAAGAGAAAATCGGCT	rdt_01796_0010002_e1_t200_L	20	57.759	AAATCTTGCTTCATTCCCCT	rdt_01796_0010002_e1_t200_R
203	FOXO3	6	108858264	109021307	HG19 dbSNP130	chr6 108948209 108948749	Unique	581	45	ATTGATGGTGGCTTCTAAGGTCTCTCCTGAGTCTAGTAGGAGGCAGGCTTCCTAACTGTCATGGACACCAGGCAGGCAGGTAGGGGAATGAAGCAAGATTTGGCAGCGCAGCTGCTGTGAGTTTGCTCTCCAGTGGCTTGGAAATGGGAAGTTAAGGATTCTGATCTTATGTGAGACCATTTTCAGACTGTCCTAGTCTGCCCTCACATATCCCTGGAATGGACACATACAGGCTGGTCAGGGCTTTCTTGGGGCACTGAGGTGGGAGAAGCTGGAGGCCTGGGCAGGGTAGTGGAACTGAGAGTGAGAAGCCCCCTACACTTGGATCTCTTGCGTATCACACGAGACTCATTTATTGATGACTGCCTAGCTGGCTCATAATACTGATGGCTGAATGGG…	Yes	108948189	108948769	108948209	108948749	20	57.942	ATTGATGGTGGCTTCTAAGG	rdt_01796_0010002_e1_t201_L	20	57.692	AAAATGACTACCTGGGCTTT	rdt_01796_0010002_e1_t201_R
204	FOXO3	6	108858264	109021307	HG19 dbSNP130	chr6 108948613 108949164	Unique	592	39	GAAAACTGGTCCTCAAGAGTATCCAGTCTTATTGGAGGAATAATGCAAAAACAAACAAACAAAAAAGGATAAAATAAAAGAAACAAAAGCCCAGGTGGTAAATTTTCCAGTCTTCTTGGAGAAGTAACACAGAAAAAAAGGTAAAATAAAAGAAACAAAAGCCCAGGTAGTCATTTTGCAGTAGAGCTCAGTGACTAAGGGCAGAGTACCTTGCAGAGGTGTTCAGTATTTTGGCTTCCCTGGGCCACACTGGAAGAATTGTCTTGGGGCACACATAAAATACACTAACACTAACAGTAGCTGATGAGCTAAAAAGAAAGAAATAGTAAAAAAAAAAATCCCATAATGCTTTAAGAAACTTTACAAATTTGTCTTGGGCCACATTCAAAGCCATCCTAG…	Yes	108948593	108949184	108948613	108949164	20	57.74	GAAAACTGGTCCTCAAGAGT	rdt_01796_0010002_e1_t202_L	20	58.272	TACTACATGCCAAACTCTGC	rdt_01796_0010002_e1_t202_R
205	FOXO3	6	108858264	109021307	HG19 dbSNP130	chr6 108949084 108949637	Unique	594	37	ACTTCTTCCATTGGTTTGCTGGTCTGTTAGAGTATCACGTACTTTATAGGGCTGTTGTGAGAATTAAATGAGTCAGTATATGCATATTTAAGGTACTTAGAGCAGAGTTTGGCATGTAGTAAGTGCCAGATAATTATATATAATTATTATTTTGGAGATAGAGTCCCTAAGCCTGTTTTGTCTTTGAAATAAGAACTTCATAGCATTGTGCAGGTTTAGTGAAGTAATGTTGGTAAAAGCATCTGGAAAAAAGCCTGGCAGAGACCAAGTGCTCAATAACCAGTAGTTGTTATCATTCTTATCATTTAATACTTACCCATTGGTGTGAGTTTATTTGGTTCTCCCTCCACAGAGATAGGGGAAGAAATAATGTATTTTAGCCATCGATTTTTGCTTTTG…	Yes	108949064	108949657	108949084	108949637	20	58.302	ACTTCTTCCATTGGTTTGCT	rdt_01796_0010002_e1_t203_L	20	58.005	ATTAGCCATTAGAAAGCCCC	rdt_01796_0010002_e1_t203_R
206	FOXO3	6	108858264	109021307	HG19 dbSNP130	chr6 108949586 108950085	Unique	540	45	AAAAGCCCTGTATGAGTGTGTCTCTGGCTGCGCATATTTAAGTATTAACTGAGATAAAGCATGAGCTCAGCAGGGGCTTTCTAATGGCTAATCCACAGTAACCCATTTAAAAAATCTTTTTCTCCACACAAGAAAAAGAACTAGTAGGGAAAGGACATTTTGGTGGTTGTTTGAAAGAAGTGTCACTCGGGTATTTGGGGGAGGAAGAGTGGTGTCTCACCATTGAGTTTTTTGTTTGGTGGATGCCTCTTTTCCAGGTCCAGTTGCTGAATCCAGGACATGGAGTGGAGACAGGGAGTGGGTAGGAGGTGCCATCAAAGTTCTAAGCAAGTTCAGCAGTGTTGAAAGAATTTAAACCCACTCTGCAGCCGGGTTATAGCTAGACAGTACTCTACCCTG…	Yes	108949566	108950105	108949586	108950085	20	58.474	AAAAGCCCTGTATGAGTGTG	rdt_01796_0010002_e1_t204_L	20	58.451	CAGAAGTTCAGAGGTCCCTA	rdt_01796_0010002_e1_t204_R
207	FOXO3	6	108858264	109021307	HG19 dbSNP130	chr6 108950056 108950539	Unique	524	44	GGTGGGTGAAAACACTTTACACAATAAGTTCTTGGTGGTCTCCTGACCTCTAGGGACCTCTGAACTTCTGGAGTTAAGATGAAGGCATGGACAGTCTTTTTTTGCGAAGTGTCATGTAGCAACAGAGTTTGGGCTTTAGAATCTGACAGACCTGGGCTCTAGGGAAACCTCCTTAGGAGCTTACTGGCTGAAATCGAGCAAGTTCTGTAACCTCTCTCTGCCTCCATTTTTCACAGGTAAATCCTAGTCGAGGATTAAGTTGAAGCTATGTATATTAAGTGCTTAGCATAGTTCCTAGCAAAAAGTAAATTTAAAATGATCTGTTACTATTAGTGGTGGTGGCGGTGTGGTGATCACCAGCAACAGTCAGAGGGTGGTGGACCAAGGAGGAAGCAGACA…	Yes	108950036	108950559	108950056	108950539	20	57.496	GGTGGGTGAAAACACTTTAC	rdt_01796_0010002_e1_t205_L	20	57.946	CACCCGAAAATTACACAACC	rdt_01796_0010002_e1_t205_R
208	FOXO3	6	108858264	109021307	HG19 dbSNP130	chr6 108950512 108951022	Unique	551	35	ATCTCCCAGTTCAGTTCTGTAGGAAAGGCAGGTAAGATTGAGAATAAGGGTTGTGTAATTTTCGGGTGCCTTCTTCCTCTGGGGCTCTTAAGATCTGAGCACAGTGGATTCAAGTAAGGTAAGGAAAGACTACCAGTAGGGAGAGGTCTGGTAGTTAGGGGTGTCAGTTTAGCGGGAGGTTTTTTGTTTGCTATTTTTTTCTTTTTGTCTTAGACACTATGTTGAACTTTTTTGGAGTTGTGAAGTCAAAGGATGATAATATTGTAAGCAAATATTCTCTTTTCAGAAAGGATTAGGAGCAGGTAAAAACTTTAGTTAGCTGATATTTTTGCTTTATAGTAAAACCTCTCCGGCAGAATTATTTTATAATCTTTTTTTTAACACCTTTTTTTTTCTGAC…	Yes	108950492	108951042	108950512	108951022	20	58.659	ATCTCCCAGTTCAGTTCTGT	rdt_01796_0010002_e1_t206_L	20	57.468	TCAAGGCCACAGGAATTTAT	rdt_01796_0010002_e1_t206_R
209	FOXO3	6	108858264	109021307	HG19 dbSNP130	chr6 108950945 108951426	Unique	522	37	ATGTGTTGTTCTCTGGCTTTTTATGAATAAAGTATTACTTGTCTTTAAGCATCTCTGATAGGAATTTAGATAATAAGCCAGTGAAATATTTTTCCTCCATAAATTCCTGTGGCCTTGATGGTGAACCTGTGATCAAAATATTAGAAATACTGACTCTGAAATTGATTCAGATACATTTGCTTGGTTATATAAATTCTGTACTTTTGGCCCTGAAATAGAAAAAGCCTACTTGAAGCTTTGGGGACCTTCTTACTACTTCCAGGTCATCCTCGAAGGTCTTAAAATGTTTTTAAACATGACCAGTTCTTTTCTACTATATTGGTCTAAACTCTATGTTGCTCCTTCCTGAGAGAAGATAGTTTCCTCTGGTTTTGTCTAGACCACAAGTGGCTTCAGAGA…	Yes	108950925	108951446	108950945	108951426	20	58.314	ATGTGTTGTTCTCTGGCTTT	rdt_01796_0010002_e1_t207_L	20	58.034	ACCCTCCTCTTCATACCTTT	rdt_01796_0010002_e1_t207_R
210	FOXO3	6	108858264	109021307	HG19 dbSNP130	chr6 108951413 108951892	Unique	520	46	TAATACTGGGGACAACTGTGGAACAAAGAGTGAGAAAGGTATGAAGAGGAGGGTACAAGGAAGGCAGAAACAGGGAAGAGCAGGCCGGAAGAGAGAGAAGGGAAGAAGGCAGAATGTTGAAAATGGGGAATAAGGAGCAATCTTGAGAGGACAGAGAGGGTGTTAGGTAGGAGTAGAGGGGGATAAGTGGTAAAGAGAGACTGCGTTAGACTGGTGAGTGAGGAGGCAGTGCCTGAGGTATGTCTTTGTGGCTGTGAGACTTTCAAGGGAATTTGAACATTTGAGGTGGCTAGGGTAGTATTGCGGACCTGGCTGCTCAAGGGAGCTGTTGAACATTTGTATGTAGTGATATCACCTGAACTTTTGTGCTTTGGAGTGGGAGGAAGTAGTAGAAGGAAG…	Yes	108951393	108951912	108951413	108951892	20	57.215	TAATACTGGGGACAACTGTG	rdt_01796_0010002_e1_t208_L	20	58.009	GACTTATGCACGAGTTGAGA	rdt_01796_0010002_e1_t208_R
211	FOXO3	6	108858264	109021307	HG19 dbSNP130	chr6 108951839 108952346	Unique	548	34	CTTGTGATCTTGTGAGGAGGCCTGTCCTTGTTGAGTCATTTAGTTCTACCAGTCTACCTCCTTTCTCTAAGTTGTCTCAACTCGTGCATAAGTCTTACCACTTCTCTCTATAACTAACTCTTTGCAACATGTTTTGCTTTAAGTATTTTTAAAAAAAAGCTTTTTAAGGGAAGAAGGAAAAACTATATTAGACCTTCTCAAACTCTGCTGCCCTTTCTTCCTATTTTCTCTCTTTGCCACCAAGGGTTGTTGTACTCCTTCTCAACCAGTCATTACCGAAAGGCTATTAATTAATTGATTAGAATGCAAAAAATAATCTTGGGCTTTGGGTTCCTTTATTGCCTTTCATTCCATAGGGAGTTTTTTCTTTTTGTTTAACATGTATAAATGTCTAAGCCT…	Yes	108951819	108952366	108951839	108952346	20	58.274	CTTGTGATCTTGTGAGGAGG	rdt_01796_0010002_e1_t209_L	20	57.975	CAATCCTAACCACCTCAGTC	rdt_01796_0010002_e1_t209_R
212	FOXO3	6	108858264	109021307	HG19 dbSNP130	chr6 108952308 108952799	Unique	536	41	AGTCTGGAACTTACTTTATCATCATGAACCATCAGTGTTTTCCAAATCAACTGGTTTTCAGAAGACTGAGGTGGTTAGGATTGTGAGTACATTTACTCATATTCATTTGAGTGTGTTTTATGTAGATGGGCACCTGGGGAAATAGTGGCAAGCAAGACAGACACTGTCTCTGCATGTTGGAATTTAGTCTGTAAAGTCTGAATGGTGATGATCTGGACCAGCATAGTGTGGAAGGTACTGGTCTGTGTTCTGGATGATTTAGGTTACCATGCCATCTCCAGATAAATGGAGTATTGCTGTTTAGGGCCCTGACTTATACACTTGGTCATTTCCACCTCTGGTCTACAGTTGCCTACCCCGCAATCCATATGCAATTCTGCATATGGCTTTATTTTCTAG…	Yes	108952284	108952819	108952308	108952799	24	57.93	AGTCTGGAACTTACTTTATCATCA	rdt_01796_0010002_e1_t210_L	20	58.084	GGGGGAAAAATGTCAAGAGA	rdt_01796_0010002_e1_t210_R
213	FOXO3	6	108858264	109021307	HG19 dbSNP130	chr6 108952738 108953214	Unique	517	38	GAAGACAAGCTAGTGTTGGTCCAGGTTTTTTCTGCTTTCTCAATTATCCTATAATCTTTGAAAACACATTGGTTTTTTTTTCTCTCTTGACATTTTTCCCCCCTTTCCTCTCGTGAGGACTTTAAAGCAAATCCCAGGCTTCAGATATTTCACTTCTGTATACTTCAGTGTGCACAGAATAACATGGGCATATGCTTACCTGACCAGGGTCATTATCACACCTAACTGTAGGTACTGTATTTTGTTGTATAACCTAATGCCCATTGTATAATTTTAAAAATTTCTCCCTTGTACAAAATAACTGTTCTTTATGGTTTTGTTAGAATCAGGATTCACATGTGACATTTGGATATTATGTCTCTTAATCAAGGGCCATTCCCTGCTCCACCCCTCCCCCCT…	Yes	108952718	108953234	108952738	108953214	20	58.123	GAAGACAAGCTAGTGTTGGT	rdt_01796_0010002_e1_t211_L	20	57.755	AATTCAGGCGATAGAGGAAC	rdt_01796_0010002_e1_t211_R
214	FOXO3	6	108858264	109021307	HG19 dbSNP130	chr6 108953172 108953721	Unique	589	39	AGTTGTCCTGCAGAATGTCCCACATTCTGGATATATCTGTTTTCTTGTGTTGTCATTATCTGGTTCCTCTATCGCCTGAATTTCCTGAAACTGGAAATTAACTCTAGAGGCTTGATTAAACTCAGGTTCAGCCTTCTTAGTTGGGTAGTGCTGTGTGCTTCACATTGTATCACACCAGGGAAAACCTCCTTAATTTAAGTAAAAATAAAAAATATTAGTGAGCACTGAGTTTGTTTTAGATGCGGTGCTAGGCGCTATGGGGTCTACAGAGATTAGCAAAGTGTAATCCCAGCTGCCTTAAATTTGTTTTTGGAAGCAGACCATGAACAACAGCATGACAGAGGATAAGTAAGGGGTAGCTGGGGAACAGGAGAGGTCAACAGCCAGTTTCTCTGTATC…	Yes	108953153	108953741	108953172	108953721	19	57.998	AGTTGTCCTGCAGAATGTC	rdt_01796_0010002_e1_t212_L	20	58.315	CCATATCATGGTGCCTCAAA	rdt_01796_0010002_e1_t212_R
215	FOXO3	6	108858264	109021307	HG19 dbSNP130	chr6 108953595 108954145	Unique	589	38	TGGCATTTTAGCAGTCTGAAAAAATTAATACAGAAATGTAATACTTTACCATATAATAGCAACTATGCTCTTTTCTAAAACTAGTTTTATCTCACATAATTCTTGAGTAATTTCTCTTTCTCCCCTAACCCACTGTGCGTTGCATTATTTGAGGCACCATGATATGGCTGCAGATGCCTTTTCGTGCACCTGGGTCAGGATGGGACCTGCGGAAATCCCTCCTCCTTCCCATATTTAGACAGTGAGACATACCAAAGGCAAGTGAAGCACATGGTAATAGAGAAAGCTGGCACTACGTTTGAGCTAGTGATCTGCTGGTGTCAACTGGCAGTGTTTTTTCAGGTCATCCTGCTTGACCCTTATAGATGTAGAGAAGCCAAGTACAGTGTAGAAAACGTC…	Yes	108953575	108954163	108953595	108954145	20	58.099	TGGCATTTTAGCAGTCTGAA	rdt_01796_0010002_e1_t213_L	18	58.522	CAACTGGGCAGACAAGAC	rdt_01796_0010002_e1_t213_R
216	FOXO3	6	108858264	109021307	HG19 dbSNP130	chr6 108954034 108954570	Unique	579	34	TTGGAGGGGTATATGGAGAGATTTCTACTTTACCAAGAATGAAGCTGGAACTTTAAATGGTTTATGTGTGTTTTATAAAACTTTTTAAAAACTTGCAAAATCATATGTTAGTATATTACAGTTTTTACTTGTGTCTTGTCTGCCCAGTTGCCACCACTTGTAAATTTTTTTTTTCCATAAGCAAGTAAAAGTTCAGCTGGAAGATATCTTCTTAATTGAGGGTTCAAAAGCCAGGAATTTAAGCAAAAGAGGAAATTCTTCTCAATATTCAAAATACAAAAACTCTAAGGAGCATCTTGTTGACTGGTATATTTTAGCATTGAGCATAGTGCTTGATACTCAGTGCTCCATAAATACTGATTGGATAAATAAAATGAGATGTAGAGGCAGTAGTGTTTA…	Yes	108954014	108954592	108954034	108954570	20	57.975	TTGGAGGGGTATATGGAGAG	rdt_01796_0010002_e1_t214_L	22	57.305	GCAGATAAGACAAATCCTTCTC	rdt_01796_0010002_e1_t214_R
217	FOXO3	6	108858264	109021307	HG19 dbSNP130	chr6 108954553 108955063	Unique	551	34	TGTGTATGTGTGTGTGTTTGTGGCATTGGCAAATAGAAGAGAAGGATTTGTCTTATCTGCTGATTTAAAAAAAAAGATTTTATGTTTATTATCAAGAATGTAGCACTTAAGATATATGCAACTTAAAAAAACTACTGAGTAAAATTCTGGGTTTTGTCCTTGAAAGAAAAGTGGCATTTCCTGCATGAAAAACAGTTTCTATTATAAATGACAAAAAATTGTTAGGGAGCCAAGCTTTGATGCATTTACTACATGAAGGTCAAATACTTAGGTCATTATAATTCTGCCCCCTTTTGTGCATGCAGTACAATGAAGCTCTTTGACATGGTGCTAGCACATTCTCAAGATGAAGGAAGGTCACGTGTTTTCAGGCATTAAGAGCATGATCTACTCTTTTTT…	Yes	108954533	108955083	108954553	108955063	20	57.153	TGTGTATGTGTGTGTGTTTG	rdt_01796_0010002_e1_t215_L	20	57.844	GCAATTGGTTCTCAGCTTTT	rdt_01796_0010002_e1_t215_R
218	FOXO3	6	108858264	109021307	HG19 dbSNP130	chr6 108954961 108955500	Unique	580	40	TTATAAGTGGCTGTTGAGGGTAAAGTTGAGGGGAGAAACTGGACTAATGAATGGCTTTTGTCTACCTTTGTACTATTTTTTACTTTTCTTGCACAGAAGTCAATTAAAAAAAAAAAAAAGTTAAAAAGCTGAGAACCAATTGCCCAGAGCAATCCACAGGCAACCTTCAGTCTGGCTCAGTTACCCAGATTTATATCACATACTTGCTAGCAGAGTTTTGATTGCCGCCAAACCTCAAATGAATGTGTGGCTTCTTTACATGGAACTGGTCCTTTTGTTAAGGAGGCCTTGTGAGTTATTATATGGGCCTTGGAGCCAGTTCATCTGGGTCCAATATGTGGTTTCATTTATTGGCTATTGGCCTTGGAGGAATTATTTAACTCCACTGTGCCACAGTTT…	Yes	108954941	108955520	108954961	108955500	20	57.581	TTATAAGTGGCTGTTGAGGG	rdt_01796_0010002_e1_t216_L	20	58.033	CCTCATCACATAGAAACCCC	rdt_01796_0010002_e1_t216_R
219	FOXO3	6	108858264	109021307	HG19 dbSNP130	chr6 108955377 108955935	Unique	599	45	GTTAATTTGCAACAGGAGGCATGAAAGAAAAATGCCTGGCATAAACAAAGCACTTGGTAAACATCAGCAACTGCTGACGTGTGTGCGTGTGAATTTATCAAGAGATGCAGTTCAGGTATTGAGTATATAAAGGAGGGTGAAGATGGGGTTTCTATGTGATGAGGATATTATCTTGGGTGGCGCAAGGTTTCAGAGATAAGAATCTGACCTGGGATTGAAGGTAGTGGGCAATGGAAAGGGTCAGGGATGATGACCCCCTTCCCTGCTCCAAATTCACTGGGAAAGGAGAAACTCACACTCAGACTACTGGGCCTGACTACAGCTGGCATTCCTCTTTGCCTGTTTGATCCATCTGCTAATGATTTGAGCCATAATATCTAGGGTGCTTGAGGTTGTGTA…	Yes	108955357	108955955	108955377	108955935	20	58.296	GTTAATTTGCAACAGGAGGC	rdt_01796_0010002_e1_t217_L	20	58.492	CATGTACTCATCATCCAGCC	rdt_01796_0010002_e1_t217_R
220	FOXO3	6	108858264	109021307	HG19 dbSNP130	chr6 108955902 108956389	Unique	527	34	AATGAGTGGGTAGGGGATAGATGTGAATCTTAATACAGATAAGATGGATCATGAGGCTGGATGATGAGTACATGGGGGTGGGTTTATTATAACAGTCTTTCTACTTCTGCATATATTTGAAACTTAAGAATAAATATTTTTTAAAGTTAAGCAAAAAATGCAAGTATATAACAATATGGATGGTATACCTTTTATATAAAGTTTAAAAATATGCGAGCAGTATTATGTATTTTATATATAATGTTTTTGTATTTTATATATAAGGTATTGATATATACATTGTGTGCATGTATATATATATTCATATAAGAATTTAAAATTTTATAAAATAATAAATATGGCGGGCATGGTGGCTCACACCTGTAATCCCAGCACTTTGGGAGGCTGAGGCAGGCAGAT…	Yes	108955882	108956408	108955902	108956389	20	58.275	AATGAGTGGGTAGGGGATAG	rdt_01796_0010002_e1_t218_L	19	58.078	CCTCAGCCTTCCAAGTAAC	rdt_01796_0010002_e1_t218_R
221	FOXO3	6	108858264	109021307	HG19 dbSNP130	chr6 108956296 108956832	Unique	577	41	CAGATAACACTTGAGGCCAGAAGTTCAAGACCAGTCTGGCCAACATGGCAAAACCTCATCTCTACTAAAAATACAAAAATTAGCTGGGTGTGGTGGCAGGCGCCTGTAATCCCAGTTACTTGGAAGGCTGAGGCATGAGAATTTCTTGAACCCGGGAGGTTGCAGTGAGCGGAGATCACACCACTGTACTGTGGCCTGGGCAACAGAGCAAGACTCCATCTCAAAAAAAAATAATAATAATAATAAATACTAGCTTTGGGATAGTGGTCGTGGTTGCTTCTGAGAAAGGTAGAAAAGAGATGGAATGAGGAGAGGGAATACGAAGGGTATTTCACCTGTATCTGGAATATTTTGCTTCGTTAAAATTTTTTGAAGCAAATACGGCACAATACTAAGATT…	Yes	108956276	108956852	108956296	108956832	20	58.638	CAGATAACACTTGAGGCCAG	rdt_01796_0010002_e1_t219_L	20	58.356	CTCTCTAGCAGAAAGGCAAG	rdt_01796_0010002_e1_t219_R
222	FOXO3	6	108858264	109021307	HG19 dbSNP130	chr6 108956722 108957273	Unique	595	44	CAGGTGTTTGTTATATTCTGTGTAATTTTGTTTGTTTTAAATGTGTCACAAAAAGAATAAAATGTCATGATTCTATAACAAGAAGTGTCTTTAGACATGTCAGGAGCTGAGCTGCAGGAGGTGCTGGGAGGTGCCTTGCCTTTCTGCTAGAGAGGCACATCCTGTCATAGCATTGCACCTTGCAGCAGGGGTGGCGAAACGATTGGCCACTTGTACAGTTGCATAATGGGGGAAGCCCTCGTGGTTAGTAGAGGTGGATGGTGGTAAGTAAGGCTGTGTGAATTACAGGCAGTTAGATACAGCAGAATTCATGTTTTCTGGACCATGCTGACCTACTGCCTCTGTCAGAGGGATTGGGCTGGGTTATGAATGATGAGTTGGTTACGATGACTGGAGGAA…	Yes	108956699	108957293	108956722	108957273	23	57.545	CAGGTGTTTGTTATATTCTGTGT	rdt_01796_0010002_e1_t220_L	20	57.984	CAATCTGTCTTCTCACTCCC	rdt_01796_0010002_e1_t220_R
223	FOXO3	6	108858264	109021307	HG19 dbSNP130	chr6 108957201 108957715	Unique	555	49	CTGGATTGGTTGTGTGGTAATCTTGTCAGTCTTCCCGCACAAAGCGGGATTAAGCTTGTCACTCCTCAGCTAGGGAAGCAAGCCCTCCATCTGGGGAGTGAGAAGACAGATTGTTCTGAGGGCTGGGTTCATGGGCTGCTTCTGAAATGTGACTAGCACCTCTGTGCCTCTGCCTGCTTCTGGGGAGGAAGACCTGGAGATTGAAGTGATCCTTGTGCCCAGGTCCCAGTCTGTGTGTTACCTAGTGTATCGATGTTGTTCATAGATGTTGGGGGTGGTGAGCTTGTGCAGTATGCACACATCAAGTGTTAGTTTGATCTCACAGAGAATACAGATGTCAGATGTCCACTTCTTTGGCATTTATTCACTAGATCTCTAAACAGGAGATCACTGTTTCGT…	Yes	108957181	108957735	108957201	108957715	20	58.396	CTGGATTGGTTGTGTGGTAA	rdt_01796_0010002_e1_t221_L	20	57.607	ACACTCTAAGATGCTTGGTC	rdt_01796_0010002_e1_t221_R
224	FOXO3	6	108858264	109021307	HG19 dbSNP130	chr6 108957658 108958162	Unique	545	51	AAACCTTCGGGAATAGAACAAACCCTGTGTGTTGAGCCCAGTGGAACTGGGCTGGGGTGGGGGGTGCATGAGGCAAGAGACCAAGCATCTTAGAGTGTTTTTTCAGCACTCACATGCTAGTATCCTAGATTCTCAGGAAGGCGGTGACTAGACCAGACCAGCCCTTCACCACTTCACCACTGTGCATCCTGGGAAGTGGCCTCCTCCTTTAAATAGGGATGGAGGTCTCCAGGGTGTGCTCTGGAAGTTTGTGAGGATGAGGATCAGAGAATAAGGGACCTTCCTTTGACATATGCCAGGTGAGAAACCACAGGAAGCAAAGACCACCCAGCCTAGCAGCCACTCACAAGTGCTGTGTTCTGGAGAAGGACTTCATGTTCTGTGTCCATCCAGCCTGAT…	Yes	108957638	108958182	108957658	108958162	20	57.122	AAACCTTCGGGAATAGAACA	rdt_01796_0010002_e1_t222_L	20	57.662	AGATCTGCAGGTCCATTTAC	rdt_01796_0010002_e1_t222_R
225	FOXO3	6	108858264	109021307	HG19 dbSNP130	chr6 108958149 108958690	Unique	582	42	ATTTAAATCCCCCTGTTCCGAATAAGGAGGCTGTGTAAATGGACCTGCAGATCTTTCTGACATGTAGGAATGGACTGGGAGAGATGCAGACTTCTGCAGAGGGAGAGAGTTTCTGGGCATTGAGCAGCAACATTGCCTCTGTCCTTCATTTTAGTTTACAACTTTATATCTTCCCTTAATGAGGTTTTCCGCAGCTGTGAAAGAAATAAAATAAATTGAGGTATTGAGAGAACACATAGAAAGTGGAGAGGCTATTTTTCTGTTACCTGTTTTTGTCTTCCTTAATTGTCTAGTTTAGCACCACTTGAAAAAATTGCGTTACATTTAAGTTTGATGAGCTCCTTGTGAACATGTGAATCAGTAGTTTCTCGAGGTGCTGCTGGGTTCGGTGACACAATA…	Yes	108958129	108958710	108958149	108958690	20	58.234	ATTTAAATCCCCCTGTTCCG	rdt_01796_0010002_e1_t223_L	20	57.644	ACACACCCATAAAACACTCA	rdt_01796_0010002_e1_t223_R
226	FOXO3	6	108858264	109021307	HG19 dbSNP130	chr6 108958547 108959075	Unique	570	40	ACAGAACACAAAGCCAGAAACCAGCCTAGAAACCAGACAGAGGGCTTTGTCCCAGAGTCCTGCTTAACCTTATTACAGCTAAGTGTCGAAATCCAGCCCGTGGTTCTCCCCCAGAATACTGGGGGGCAAATCTCGTTCAATAATAGAAAGGTATGGTTAGCCTCTGAGTGTTTTATGGGTGTGTATATAAAAGCAGTATTAGATGAGTTAAGCCTATGCAGGTTTATTATACATATCAGACTCCTGATAATGATAGAATAATGAGTTCATTTTCTAGAGTCGTGATTCTGGAAGACTTTATTTCCACCAAGAATTTCCTTAGTGTCTGTCTTTCCCCCGGATGTTTTCTCCCTGCCTCAGAGTCAGCAGTGCATCCTCTCCTCATGGCCTGGCTTTGCC…	Yes	108958527	108959096	108958547	108959075	20	58.54	ACAGAACACAAAGCCAGAAA	rdt_01796_0010002_e1_t224_L	21	57.788	ACTCCTGAGGATTTCAAGATG	rdt_01796_0010002_e1_t224_R
227	FOXO3	6	108858264	109021307	HG19 dbSNP130	chr6 108958974 108959513	Unique	580	34	AGCTTTTTGGTTTTCTTCCCCTGTAGTTAATATTGTCCTCATTTAAAATTTTTTTCCCTTCAGTTGATAAAATGTTCAAATTTTGTGACATATTTTAGAAGGTAGCCATTTATCAAAAAGAACATCTTGAAATCCTCAGGAGTATTAATGACAGTTTAATGTGTTAAAAATACATATATTCAATGTTAAATCAGTAGAACAGGAAAGAAAATTGTGTTTCCAAATTTGTGAAATAAATATACTTAGAAGAAAAAAATGAAAACAAAATATAAAAATGTCAAAATGGTTAAGTTAGGGTAATTAGAATATGAGTAACTTTTTACCCTGTTTTTCTCATTTTCAGTAATGTCATTATATGCATGCTTGCGTGTTTCCCCTGCATACATCCCTATGGCATTT…	Yes	108958954	108959533	108958974	108959513	20	57.377	AGCTTTTTGGTTTTCTTCCC	rdt_01796_0010002_e1_t225_L	20	58.468	TTGGACAAACCTTGATAGGC	rdt_01796_0010002_e1_t225_R
228	FOXO3	6	108858264	109021307	HG19 dbSNP130	chr6 108959507 108959975	Unique	509	42	AGAGCTTGTCCACTTTTCATTTGCTATGCCTATCAAGGTTTGTCCAAGATTTCATTTGGGAAGAGGATTCTGCTACTAAATACAAGGTTTGAAAACTTTACAGAGAAAAGAGAACACATTGGGATCAGAGGTAGGAAGTGTGGGTCCTGACCCAGCCTTTAACTAGCAGTGTGTCTCTATGTCCAAGGCACTTTAGCTCTCTGGACACCAGTGTTTTCATTTCTAAAATGATGGGCTTGAGCTAGTGGATAAGCTGAAGGTCCCCTACAGCTTTGACATTTTAGGATTCTATTCAAGTGGTGTCAAAAAATAAGTAACTCCAGGAAAAGAAGTTTGTGATTCCCAGCCTTCTCCCACTGCCCCAGCAGTTTTCAAGGCACCTGGAGGACAACAGACGAC…	Yes	108959487	108959995	108959507	108959975	20	57.719	AGAGCTTGTCCACTTTTCAT	rdt_01796_0010002_e1_t226_L	20	58.395	ATACCTTGTTGTGTTGGGTC	rdt_01796_0010002_e1_t226_R
229	FOXO3	6	108858264	109021307	HG19 dbSNP130	chr6 108959943 108960435	Unique	533	47	ACCTTGCAGTTTGTTTTCTGTTCGTATTGTGTAGTTAGGACAAGGAGCAATAAGACCCAACACAACAAGGTATAGAGCTGTTTTAAGACGATTTACTGTTTTTAGGTTAGAGGTCTAGATTCTTTGGAAAAAGTGAATGGTGATTTCTCTCATCCTCAAGTTATTCCTGAAGTTCTGTTAATAAAATCTACAGTCAGAAAAGTGGCACCGTGTCCTGCCTAATGGTGTTCGGGGTGTCCTTTCCACAGGCCATCCAGAGTCCTTTTCCACTGCGGTGTCAGCACTGTCTAGATGGCCGTCCTTGGGAGGCTGGGCTCCCTCTGGACAAACAGGCCTATAACAGGAGACTTTTCACGTTAATGGACCCAGAGGAAAGATAACCTCAGGATCTATCCCTTT…	Yes	108959923	108960455	108959943	108960435	20	57.703	ACCTTGCAGTTTGTTTTCTG	rdt_01796_0010002_e1_t227_L	20	58.535	AAAGGAAGCAGGATTTAGCC	rdt_01796_0010002_e1_t227_R
230	FOXO3	6	108858264	109021307	HG19 dbSNP130	chr6 108960367 108960889	Unique	562	46	ACCAGTTTGCTTCTCTGACCTGAAAATAGAGCATTCTCCTTTCTGGCCCTGCCTCCCACTGGGTGAGAGAAGAGCACTGGGTGGGTGAGGCTAAATCCTGCTTCCTTTCATATGCAAAGCATAATCTCTTTCCTGGACCTCTTTGGGCACTGAAACAAGAACTCCACTAGCTGCCACACTGTCCAAGCATTTAGCTTTTTGACTTTTGGGGAAAGCTTTTATTTCCAGGTACCTAAAGTGTGTGGCATTGTAAATAAAGTCAGAAGCTCAGTTTGTTGGTCACAAATACATTGGACAGAAATGAAAGAAAGCCAATAAGACCATGTTCTTTCTGTGCTTTGCCCTCAGAACGCATTCCCTGGGATGAAAAACCCTGCTCAAGCCTGGGTACAGTGACCC…	Yes	108960348	108960909	108960367	108960889	19	57.923	ACCAGTTTGCTTCTCTGAC	rdt_01796_0010002_e1_t228_L	20	57.91	AAAGGAAGGTGCGTAAGTAG	rdt_01796_0010002_e1_t228_R
231	FOXO3	6	108858264	109021307	HG19 dbSNP130	chr6 108960766 108961313	Unique	587	40	AAGGTGACAGCAATGACAGTGGCCCTTCAGAAAGGAGCAAGTGGAGGTGGACCCTGCCTCAAACAGGTTTGGTTTGCTCCTGGTTGAGCTTAGCCCAAACCTCCCCCTGCTGAAAATAAATAAATAAAATCCAGATACTGCAACTACTTACGCACCTTCCTTTTCTATTTAATTTCAATAAATTGTGGACTAATTCTTCCTAAAAGTACATATCAATTAAGAAGACAAAACTTGAATGATCAATACATTGTGGTTTCGGCTGGTCCTATAGCATAACACTGTAGATTTTACTTTCTAAATATTTATTGAACACAATACTCTGTGAATCAAACTGAATCAATTACTGTGAGGTTCAGAAAGAACATAGAACTCACTCCTTGGTCTTTGATTTTACAGTCT…	Yes	108960747	108961333	108960766	108961313	19	58.304	AAGGTGACAGCAATGACAG	rdt_01796_0010002_e1_t229_L	20	57.597	ATGTGAAACCTACTACCTGC	rdt_01796_0010002_e1_t229_R
232	FOXO3	6	108858264	109021307	HG19 dbSNP130	chr6 108961233 108961778	Unique	587	41	AAACATCGCATAAAAGACAGCTCTGTTTTTAAACATGGAGCACCTGCTCCCAGATGCAGAGGACCACAGCAGTGGTCCAAACAGGGTGGAGCCAGTCTTGCTGCAGGTAGTAGGTTTCACATCAGAATTTGGAGGAAGTGATGGGTGTGAGGAAGAGGAAGGAGGGGCAGTGCTCCCAGAGAAATTCCTTTCATTGGATAAGAAAGGTAGGGATGATATTGTGTGATAATAAGAGGGCTGTGGCACAGTAAGCCTTAGGGACAGTCTTGGACAGGGGAATTTTTCAGTTGTCGTAATTGGGGCAACAGTACATACAGGCTGAATTGAAATGGGGATCCCCACACCCACTCATTAGCCATGTGATCCCCCATGTAGTTTACTAACGTCAGGTCACTGAAT…	Yes	108961212	108961798	108961233	108961778	21	58.202	AAACATCGCATAAAAGACAGC	rdt_01796_0010002_e1_t230_L	20	57.153	CACACAAATGAAAACGATGC	rdt_01796_0010002_e1_t230_R
233	FOXO3	6	108858264	109021307	HG19 dbSNP130	chr6 108961728 108962238	Unique	551	35	TCATTGACAAAAATGTGAGCATTTCATATAAATACATGTGCATTATCTTGATGTTTAAAGTGTTTTTTTAATGCATCGTTTTCATTTGTGTGAACATTTTAGCATTTGTTTTATAGCTTGTTTAGGACATTTAGTCAATTTGAGGTTTTTGATACTTCACAATTTCATATGTACAATTAATAGATAGAAAATTTGGGTGATTAATCATACAGCTTATTATAGTAATGCCTTCTGGGCATCCTGACTTTGTACTGCTTTGATCTTGCCCTTTTATGTTGGGTTTTCTTAAAAAGTTAATGGATCCTATTCATTCATAGTTCATTCAACAAATATATATTTTGCCCTACTATGTGCTGGGCACAATTCTAGGAATTGAGCTCCCAGTTACTGATTTGGAAA…	Yes	108961707	108962257	108961728	108962238	21	57.329	TCATTGACAAAAATGTGAGCA	rdt_01796_0010002_e1_t231_L	19	58.228	ACCTGTAACCCCAGCTATT	rdt_01796_0010002_e1_t231_R
234	FOXO3	6	108858264	109021307	HG19 dbSNP130	chr6 108962211 108962711	Unique	540	41	CTGCATCCTGTGTCTCCTAGGTTTGATTCTCATGCCTCAGCCTCCTGAATAGCTGGGGTTACAGGTGCACCCCACTACGCCCGGCTAATTTTTATATTTTTAGTAGAGACAGGGTTTCACCATGTTGGCCAGGCTGGTCTCAAACTCCTGACCTCAAGCGATCTGCCCACCTTGGCCTCCCAGAGTGCTGGGATTATAAGCGTTAGCCACCTTGACTGGCTGGAAACTCAATTATTTCAATATGAAGGGATTGTTGTAGCTAATTTTGATTTTCTTACTATGCCTTTAAACTTAAGTTACTGATTTTATTTAAAATATTTCATCATCAGTACAGAACCCAAACATTCTTACTAGTGCTTTTGAAAGAAATCAATTTAGTAAATTTGGCACATTGAATGT…	Yes	108962192	108962731	108962211	108962711	19	58.742	CTGCATCCTGTGTCTCCTA	rdt_01796_0010002_e1_t232_L	20	58.021	AAATGGCACAGAGAAGTTGA	rdt_01796_0010002_e1_t232_R
235	FOXO3	6	108858264	109021307	HG19 dbSNP130	chr6 108962638 108963133	Unique	535	36	AGAGCCCTAAAGAACCTCTAGGGCTCCATAAACAGTTTGAAAACCACTGGGTCAGATAAACTCTAAAGCCTCTTACCATTGTAAAGCTCTGTCTCAACTTCTCTGTGCCATTTTTCTTTTGCATATTTAACTTATGGAATAATAAGGCAACTTATCCAGACAGAGTCGTGATGACTACTTGATACATATTTAAGGTATAATTCACCTTATTCCATTTTTAATATGTCTTTGCGTTCCCCTGGTGGTTTGGTTGCTCCCATAGCAAGCAGGATGGCATGTGAGGACTGCAGAATACCTGAACACCCCTTAAAATATAAGTATATGAGAGACATCCTCAAGCCTGTGGTGTATGTGGAGGGCTAGAATTGCCACAAAAAAAATACAGAAAAAAAGTACATT…	Yes	108962619	108963153	108962638	108963133	19	57.519	AGAGCCCTAAAGAACCTCT	rdt_01796_0010002_e1_t233_L	20	57.496	TGCAGAATGATCTTCCAGTT	rdt_01796_0010002_e1_t233_R
236	FOXO3	6	108858264	109021307	HG19 dbSNP130	chr6 108963060 108963615	Unique	598	39	ATTTTGCTTGTAAAGGAGAACATTTTACCTAAAATAGACTGTACTTTGAATACAAATGCTATTCATTGTATTAAGACCTGTCCATATAAATGAGTTAACTGGAAGATCATTCTGCATATTCTGTGTTGTGCATAGAATTTAGAAGAATGCAAGAATGCATGAGACTTGAAGCACAAAGCATTAATTCAAATTTTGAGAGCAGTACCCAGGTAAACAGTGAATAGTACAGGTCATTGAAGTTTTTTGCTTTTGGTGTTTTTTTTTTTTTTTTTGAGACAGGGTTTCACTGTGTGGACCAGGCTAGAGTACAGAGGCACGATCTCAACTTGTTGCAACCTCCCGTTCCCAGGCTCAAGCAATCCTCCCATCTCAGCCCTCCAAATAGCTGGGACTATAGGC…	Yes	108963038	108963635	108963060	108963615	22	57.181	ATTTTGCTTGTAAAGGAGAACA	rdt_01796_0010002_e1_t234_L	20	58.977	CCCTTGCCAAAAACTCTCTT	rdt_01796_0010002_e1_t234_R
237	FOXO3	6	108858264	109021307	HG19 dbSNP130	chr6 108963544 108964030	Unique	527	38	GCTCAAGTGATCCTCTATCCTTGACCTCCCAGAGTGCTGGTGTTACAGGTCTGAGCCACCATGCCCGTCCTGAAATTATAAGAAGTATACTTAAGAGAGTTTTTGGCAAGGGGGACTGCTGATAGCATAACATTAAATTGGGGGAGTGGCGTGGATCAGGATAATATGCAGGATAATATCCATATAAACAAGAAACTACAGAAAATAAGTAGCAAAATCTACAAAGGTTGTAGTTTAGAAGGTCAATTACGTATGTTTTTTCTGCTTCTCCACACTTGCCAGATGTTTAGAATAAGCATGTAATACTTTGATACTCAAGGAAAAGGTAAAGACTGAAAATAAAAAAAGTTCGGCAGCTCTCATCCAATTCAAGGCTAGCAAACGACAGGAGATTTTGAA…	Yes	108963524	108964050	108963544	108964030	20	57.545	GCTCAAGTGATCCTCTATCC	rdt_01796_0010002_e1_t235_L	20	57.634	TATCCTACCTGTGACTCTCC	rdt_01796_0010002_e1_t235_R
238	FOXO3	6	108858264	109021307	HG19 dbSNP130	chr6 108963953 108964471	Unique	558	35	GATGTGTGTATGGCAGTAGGTGCCCTCTAAATTACTTTAATACTATCACTGAGACTATCATTTTAACTCTTAACTTGCATTGTTTTGGACAGTTGCTGGGAGAGTCACAGGTAGGATAGTCTGATCCCTGTCCAGTTAGTGGTTCCATAAAGTCCAGTTAGTGGTTCCGTAAAGCTAATTCATTGTCAACTAATGTAACTTCAGCTTTTGTTGCTGCAGCTTGTTTCTGGTGTTTGCATACAGATTGAGCACATTTGCAAGAATCCAGAACATAATGTGTATTTCACATGATCAGATAAGTACATTTAAGCTTCTTAGCTAAAGAATTTCTATGGGTTACTCTTTACTTCCAAATCCAAAGAGACTAAATCATAAAATGTAAATAGACTTCTAAACTTT…	Yes	108963933	108964490	108963953	108964471	20	58.425	GATGTGTGTATGGCAGTAGG	rdt_01796_0010002_e1_t236_L	19	58.098	AAAAGGTCAAACTGGGCAT	rdt_01796_0010002_e1_t236_R
239	FOXO3	6	108858264	109021307	HG19 dbSNP130	chr6 108964394 108964928	Unique	576	39	TGTTCTACAGAGGGTGATTTCATTTTTAGTTCATTCTTGTAATTTTCATTTTTAGTTCATTCTTGTAATTTTACTGTGTAAACAATCAGTTCTTTGCCCATGCCCAGTTTGACCTTTTCAGACTTTAGTGCAAATTAAAACTGGCTGGAGGCAGAAGGGACAGGAAAGGACCTGGGGAATGAGGATGAGGGGACTAGTCAAGTACCTTAGGTTACTTAATGTTGCTTGTTTTGAACCTTGAGGTCACGTCAGAGAGGAGTGCTCACTCCTTCAAGTACCTAAGAAGTGTTCCAAAGTGAATGTGAAGTTAATGGGATTGCTAGGTTTTGAAAACAAGATGAGCAACACTCAGAAATCAACAACTGCTCTTCTATTTTGTTTTTGATTTTTGTTTGTTTG…	Yes	108964373	108964948	108964394	108964928	21	57.731	TGTTCTACAGAGGGTGATTTC	rdt_01796_0010002_e1_t237_L	20	58.845	TAATTAGTGGGCAACACTGC	rdt_01796_0010002_e1_t237_R
240	FOXO3	6	108858264	109021307	HG19 dbSNP130	chr6 108964908 108965374	Unique	507	47	ATTGGTGTGTTTTGCTTCACCTTGTCCTTGCCCCAGCTATAGCAGTGTTGCCCACTAATTAACAGTGCTATCGTCCAGAGCTGAACTGCAGAAAGTTCAAGAGGAGTGAAGATCTGACCTTAGTGCAGAGTTCAGCTGTGTTTGCCCCTCAGATCATCTTTAGGATGGAATGATTTTCATGGTTCATTAATGAATAGTGGAGAAGCAAGTGGGAACTTATCAAAATCTGTATTCTAGAATGTACCATCCCCAAGATAGTAAGTATTTTTGCAAGATGGAAGGACTGTTCCTGTGGCCGTTGTTACCCAGTGTAGTCGTAGAGCCTGTAGGATTGTTTTGCCCCATTTTATGTCCCTCACTGGAAAAGGCCATCATGTGGCTTGAGGGTCAGGACAATGC…	Yes	108964888	108965394	108964908	108965374	20	58.068	ATTGGTGTGTTTTGCTTCAC	rdt_01796_0010002_e1_t238_L	20	57.878	GAGAACTCAAAGGTTTGCAC	rdt_01796_0010002_e1_t238_R
241	FOXO3	6	108858264	109021307	HG19 dbSNP130	chr6 108965319 108965823	Unique	544	47	ATAGGCTCCAGATCCTGTTCCCTCTCCCTCTCTGAGGCCCTCACTGCGGCCCTCACTGCATCATGCTTAGGCCCTGGTGCAAACCTTTGAGTTCTCATCCATGTGGTCTTGGGCAGGTTTCTGCAAGCTTCAGTTTTCTCATCTGTAAAATGGGGACCATATTGTCCTCATTGTTGTGAAGACTTACAGAGATAGTACGTATGAAACACTTAGAACAGTGTTTAGTACCTCATATGCACTTAATAAATGTTAGCGTTTTTATTATTAGTAGTGATCCCTTGCTGGCATCTTTCCTGGCTTCTGTCCCTACCACTCCTTTGATACTGCTGTTGCCAAGGCAACTAGTGATAACCTCTTGTTGCCAAAGCTCATGGACACTCTGTTCTCCTCTCTTTCTGG…	Yes	108965299	108965842	108965319	108965823	20	58.965	ATAGGCTCCAGATCCTGTTC	rdt_01796_0010002_e1_t239_L	19	58.443	CATGGGAGTCATGCAACAT	rdt_01796_0010002_e1_t239_R
242	FOXO3	6	108858264	109021307	HG19 dbSNP130	chr6 108965793 108966270	Unique	517	43	GGTGGCTTCTGTTCTTTCTTTTGTCTGATCCCTGTTCTCTACCTGCCCTCATGTTGCATGACTCCCATGAGAAACTCTCAGGTTTTCTCTTCTCCATTTCCTCTCTAGGTACACCCATCCGCTCCATCCTCTCTAGGTAAACCCATCCCAGTGGCTTTCATTACTTAGTTGCTCCTCCTGCAGGTCTTAAGTCTTTCCTGACTTTCCAGTCTGTCTTAGGTACACCCAGCTGACCTTGTTATTTTCTCTTATGGTATCCTGTTGTTTTCCTTCAGAGCACTTTTCACAATTTGTAATTATGTATGTATTTGTTTGCTTTAATTAATGTCTGTCCCTTACCTCCCTCTCACTCCACAAAATTATAAAATCTATGAATGAGACCAGGGACCATGTCTGTCT…	Yes	108965774	108966290	108965793	108966270	19	57.908	GGTGGCTTCTGTTCTTTCT	rdt_01796_0010002_e1_t240_L	20	57.128	TCATATAACATCAGGGCCAG	rdt_01796_0010002_e1_t240_R
243	FOXO3	6	108858264	109021307	HG19 dbSNP130	chr6 108966198 108966756	Unique	599	36	CTCACATTTGTATGCCTGGTGCATGGAAGGACCTCAGCAAATACCAATTTGAATGACTGAACCTGCGGCCTCTCCAGTTCTTCCACCACCACTCTGGCCCTGATGTTATATGATATTAAATGTTAATAAAAATAACTTTTATTTTTTAGATTTGATGCTCTGGGCTTGAGTGGAGACTGCCTTACTTTCTGTTCATTTCGTGTTACTCCAAAGTTAGAAAAGCATAAACTTAACCAAGTTACAATATCCTGGTATGTTGTGGATAATCTGTGCTCACTGGCTGTTGATGTTATTTTCTGATAGTTTTGTGAAAATTGTTGCTAAGGCATTGGCCCAGACAAAATTCCCATGATTGGTAGAAATAACCCTATATATTCTGTTACCATTGAATTAATTCCC…	Yes	108966178	108966776	108966198	108966756	20	58.547	CTCACATTTGTATGCCTGGT	rdt_01796_0010002_e1_t241_L	20	58.653	GAGGCCATTAAGGATAGGGA	rdt_01796_0010002_e1_t241_R
244	FOXO3	6	108858264	109021307	HG19 dbSNP130	chr6 108966713 108967267	Unique	595	35	ACCCAAAACAAGAAGTGTCAATAGCCTCATCATAATATAGCCTCTTAGCTATAAATGTATTAAGTCCCTATCCTTAATGGCCTCCACATGAGAACTTCTAAAACTTCAGGGCCAGGAGGATTACTGTTAGCCCTGCCAGTCGGCAACATTAGAAGATGATAGAACCCAGCACACATACAAGTCATTCACTGAAAAGCACTTTTAAAGTGCCTGATGACACATACATCAGGGTAGGTATAGAATATAGGCACATAAAAGTCTTTCTTGTTAGGTGTTTCTATTGCATTATCTTAACATGAACAGAAACCTCTAATTACCATTATTAATGCTTGGAATTTTATAATTTTTAAAAAATCTAATTTATACTAAAGTTGAGAGAGAGTGTGTGTATACACACAG…	Yes	108966693	108967287	108966713	108967267	20	58.162	ACCCAAAACAAGAAGTGTCA	rdt_01796_0010002_e1_t242_L	20	57.838	TGAGAGGGCAGAGAATAAGA	rdt_01796_0010002_e1_t242_R
245	FOXO3	6	108858264	109021307	HG19 dbSNP130	chr6 108967107 108967623	Unique	557	40	CACAGAGATAACATGCAGGAGGGCATGTCAGTAAAATTAATTCCTAAAAATAGAATTGTTGAGTTATCAGGTAGGATTAGGTTTGGCTAATGGAAAACAAATTTAATAGTGAATTATTCTCATGTAAAAGAAGTCTAGGGCTTGTGTGGCCACTGTAAGAAGTGATTGATGCTCAGACTCCTCTTATTCTCTGCCCTCTCATCTCAGCAAGTGGCTTTCATCCTCAGGGTCTCCTCATGGTCCATCCGAATGGAGGCCAAAAGGAGGAAAAACAGCACGAATGAAGAGACTCATCTCTCACCTGAGTAGCTGCCTTTAAATAGTCTTGCATGGAACTCTTCCACTTCCATGTCATTCTATTTTCAAAGCTAAGTCACATAGCCACATCTAACTTCGAAG…	Yes	108967087	108967643	108967107	108967623	20	57.68	CACAGAGATAACATGCAGGA	rdt_01796_0010002_e1_t243_L	20	57.693	GGTGCAAAGTTTTTGAAGGA	rdt_01796_0010002_e1_t243_R
246	FOXO3	6	108858264	109021307	HG19 dbSNP130	chr6 108967606 108968122	Unique	557	34	AAAGGTTGTGTGCAGTATCAACAGATAGTGATAAACAGTCCTTCAAAAACTTTGCACCCACTTTAACACTTTCACCAACCAATCCAAATTTTTTTTTCCCAAATCTTAATTAAAAACAAAATGTCCTCTACTGCTGTATTTGAATTGTGTTGTCTTTTTGAAGCATGAGTATAACTTCTAATAGAACTTAATTTTCTATTCAGATTTTAAACTTCTAAATGCTTCTGAAGTTTAAGGCAGATAACCTAGTTTATTTAAGTTTGATAGTTTATTCCTGTGACTTCGATTGCTAAAGGTAGGTTTTCTTGGAGATGGGAAACCTGGGAAAAGAGAATGTGTACTTCTTTAGTGCTGGAAGAATGTCTGCTTCTTTCCTCCTGCATTTTATTGCAGATGCTA…	Yes	108967586	108968142	108967606	108968122	20	58.026	AAAGGTTGTGTGCAGTATCA	rdt_01796_0010002_e1_t244_L	20	57.422	AAGAAGGAAAGTGGGAAGAG	rdt_01796_0010002_e1_t244_R
247	FOXO3	6	108858264	109021307	HG19 dbSNP130	chr6 108968061 108968586	Unique	567	38	GCTTTCGAGAAAATGTGTTGAGTCTTCCACATGCCAGGCATCTCCAACATAAAAGAAAGAGATGTATCTCTTTTGCTATCTAACTCTTCCCACTTTCCTTCTTATGATCTGATGTGACTTCTCCATATCTTATGTACCTTCCCCCCAATAACAATTGTAATAATCATCACTAAGCGTAGTACTGCACAAAAGAGAGCTATCAGGTAAAAGGACAGAAAAACCACGGGAGTTTTAAAATGTCCAAGTAGTATTTAAATTTTAAACCTTACTTTTTTCTGTTTTTAAACCTCATATATGAATTTAGACAGACAAACTAAAACCTGTTTACTATAGTAAGAATACCTCACTGTAGCTTAAATTGGTGTTTTTAAAATGATGGCTTTGGCCAAATTCTTTGGC…	Yes	108968040	108968606	108968061	108968586	21	58.069	GCTTTCGAGAAAATGTGTTGA	rdt_01796_0010002_e1_t245_L	20	57.918	GTCAACTCACTCCACTTAGG	rdt_01796_0010002_e1_t245_R
248	FOXO3	6	108858264	109021307	HG19 dbSNP130	chr6 108968461 108968967	Unique	547	41	CTACCCTAGACTGGAAGCATTAAAAATTGATTACTTGCAAGTTGTTGCTAATAGTTCCTTATTTCTGCAGGCCTTGCCACTCAGCCCAAACTGGGGTCCCTGCATAATGTTTATTGTAGCTGGAGTGCTGTGCTGGTGTCCTGCTGCCTAAGTGGAGTGAGTTGACCCTAATTTACTCCTGGATGCCTGCATTCTTTTCCATGCATGTCCACAAATAGCATCACAGCAAATTAACAGAATTTTCTGATTGATGTAGGGAGAAACCAAAGAAGGCCTGTGTTTGGTGGCCAAAACACCACACAGTATGAGCAGAGTGGAACTACTGGCCCATTTTATAGCATTCTAATTGATAATTATCAAAGAGCACATTATTTGACCATGTGGCAACAATCCAGTATC…	Yes	108968441	108968987	108968461	108968967	20	58.596	CTACCCTAGACTGGAAGCAT	rdt_01796_0010002_e1_t246_L	20	57.774	CTCATTTGCCACAGTTTTGT	rdt_01796_0010002_e1_t246_R
249	FOXO3	6	108858264	109021307	HG19 dbSNP130	chr6 108968940 108969489	Unique	590	42	TTATCCAAGAGGAAAGGGGAGGGAAAAGAAAATACCAATTTCCTCTTTACAAAACTGTGGCAAATGAGATGTCATAAAATTCTGTATTTCATGATAAAGCCTCCTGGCTCATCATTAATAAGCTAGAAAATTAACTCTTTTTTTGGAAACTTGGAGAGAGTCTATAAATGTCATCGTATGTGTTTGCTGTTGGTTCACAGGCAATGCCTAGTCCATTTTCCTTCACAGAGATCTAAAGCTACTAAATACTGTCAGAAGAAAGAAGAAAATTTATGTGGGAGAGCTAAGTGGAAAGAGGAGGGAATCCTAGGTGTCTACATTCACGACACTTTACAACAGCAAAGTCACTGTGGCGAGGGGAGAGACCTGGAAGCACCTCTGCCAAGGTAAAATTGAGGG…	Yes	108968920	108969509	108968940	108969489	20	58.026	TTATCCAAGAGGAAAGGGGA	rdt_01796_0010002_e1_t247_L	20	57.961	CCTTCCTCTTCCACCAATAC	rdt_01796_0010002_e1_t247_R
250	FOXO3	6	108858264	109021307	HG19 dbSNP130	chr6 108969364 108969871	Unique	547	42	AGGAGAAATGTTTCCTGGCCCAGGACTCCATAATGGAATCTGTCTGGACCCTGCAGAAACTCAGTACTGTTAGGACTGCCTTGAGATGAGGCAGCCCAGTTGTCAGGGAGATGGGAGTAGGAATGGACATAAGGTGTCTGTTCTTGTATTGGTGGAAGAGGAAGGTAAAAAGAAATAAACCTAAACCTGCTGCTCACTTAGCTCTATTTCCCACAAGCAAACCGCAACATTGAGTAACAGCTGAAAAAGATGGTGACTAATGTAGATGAAACACTGAAAATGACTCTCTGGGGGTCTTCTCACCCCTGCTCCCTTTGATTAATGGTTTATTGTCGTAAAGCCTTAAGGGTCGTTGGCAGAGCCAGGTCAGAGCATTCAGAGTGCTGGAGCCATGTATGT…	Yes	108969345	108969891	108969364	108969871	19	57.968	AGGAGAAATGTTTCCTGGC	rdt_01796_0010002_e1_t248_L	20	58.04	TGCTTTAGCTTGTGAACTGA	rdt_01796_0010002_e1_t248_R
251	FOXO3	6	108858264	109021307	HG19 dbSNP130	chr6 108969844 108970347	Unique	544	45	CTAGAGATGATCATTGCCCAATTTTATCTTTCATGGTTAAGGAAATAATCAGTTCACAAGCTAAAGCAGTGGACTGTCAAGAATGGCAAAGTGGCCAGGCACAGTGGCTCACACCTGTAATCCCAGCACTTTGGAAGGCTGAGGTAGGAGGTTCGCTTGAGGCCTGGAGTTTGAGACCAGCCTGGAAAACATAGTGAGACCCCATCTCTACAAAAAAAAATAAAAAATTAGTGAAGTGTAGGGGCGCACACCTGTGTTTCCAGCTTCTCAGGAAGCTGAGGTAGGAGGATCACTTGAGCCCAGGAGCTCAAGGCTGCAGTGAACTGTGGTTATACCACTGCACTCCAGTGCGTTCCAGCCTGGGTAACAGAGTGGGAACCTATCTCTTAAAAAAAAAAA…	Yes	108969824	108970367	108969844	108970347	20	57.14	CTAGAGATGATCATTGCCCA	rdt_01796_0010002_e1_t249_L	20	57.468	CAAGGAAGAACCAATGCAAA	rdt_01796_0010002_e1_t249_R
252	FOXO3	6	108858264	109021307	HG19 dbSNP130	chr6 108970309 108970781	Unique	512	44	GAGGCAAAGGGATCTGTTATTCTCTCATGGCACAGCAGCCAGCATGAGCAGTAGTCTATTTTGCATTGGTTCTTCCTTGCCCCCGAATCCCACAGGGGTGACATAGATAGGCCCAGGTTGATGGCTGCACATGTAGTGGGTTGTGCAGGAACCTTGAGCTTAGGGATCTTAAATCATTTGTAATAGGCAGTAAGTATGTCTGCCCTTTGCTCTGGAGGGAGACACTATGACTACCTTTCAAGGCTGCTCACTGTGCAGATGAAAGATAGTCCTACCTTGAAAGATAGTCTAGAACAAAGACCCGTCAGTACTTTGCTTGACAAAGCAAAGACATTCAGTAACACAAGAAACCCCTGGCAAATTGTTCTCCAAATGGAGATTTGTTAATCTTATAAGTAG…	Yes	108970289	108970800	108970309	108970781	20	57.646	GAGGCAAAGGGATCTGTTAT	rdt_01796_0010002_e1_t250_L	19	57.763	AGCCAAGATCATGTCACTG	rdt_01796_0010002_e1_t250_R
253	FOXO3	6	108858264	109021307	HG19 dbSNP130	chr6 108970711 108971249	Unique	578	42	ATATCCCTAGTTCACCACCACCCTCAGCTTTTTTTTTTTTTTTTTTTTTTTTTTGAGATGGGGGTCTCACTGTGTTGCCCAAGCTGGAATGCAGTGACATGATCTTGGCTCATGGCAACCTCCACTTCCCAGGCTCAAGCCGTTTGTCTGCCTCTGCCTCCTAAAGTGCTGGGATTACAGGTGTGAGCCCTGTGCCTGGCCCCTACTTCCCTTTCTATCCACAAATTAATATCAGGACTCAGCTGTCTTTCTTCAGAAAACTCCTTAGTTTATAGCTGTTTGAAAGGATCTGATGAGCTTGTGTCTAGAGAAACAGCTAACATTCCACATAATGCCTCAGAGAGTTGTGTGTTACTTGACGTTTGTTGTGTGTTACTTTGAACCTGAAAATGGCTCAGA…	Yes	108970691	108971268	108970711	108971249	20	57.813	ATATCCCTAGTTCACCACCA	rdt_01796_0010002_e1_t251_L	19	58.064	CAGCCCTTTCCCTTTAGTC	rdt_01796_0010002_e1_t251_R
254	FOXO3	6	108858264	109021307	HG19 dbSNP130	chr6 108971152 108971671	Unique	560	46	AAGGGATTACTCTCAATGGCCCCCATATATTTAATGATTTGTTAATCCTTAGGGAAAGACCTAGTACCTGATCGTATTATGAGCCCACACATCGTTCCCATTAGCAAATGAAAAACCTGACTAAAGGGAAAGGGCTGGAAATTTCAGGAGGACCAAGTTAAAGAGTTCCAGAAAGTTTGGGGAGATAATCCAAGGGCTGACCCTGCCAACTCAGACTTAACCAAGGAGGTAGTTATAAGGTCAGGGGTCCTGCATCCTCAGGAATGCCCTTAGAGTCACTGACTGCTAATATGGTGGGACCAGTGAGCCCTGGAGCACAGGGACACGTGCTGGTTGAGGAGTGGGCTCACCCTCCAACTCTCCACCGTATTCTGACCCCTCCCTCTTAGACTCTTCTGT…	Yes	108971132	108971691	108971152	108971671	20	57.646	AAGGGATTACTCTCAATGGC	rdt_01796_0010002_e1_t252_L	20	57.869	CAAAGGGCAGGAGAAATAGT	rdt_01796_0010002_e1_t252_R
255	FOXO3	6	108858264	109021307	HG19 dbSNP130	chr6 108971608 108972158	Unique	590	36	AGGCACCCAGTTATAGGAATTTTCTATTTCTACTGTGTGTTCAGCTTTTATAGTCTCTTGCATGACTGTCCTTGCCAGTTAATACTATTTCTCCTGCCCTTTGGGTGATAGATATTACACTACTGATGCTTGTATTTCCAGTTTCTTAAGTGCTTTCAAGTTTACCTAGCATGTACATGAAGTAGATTAGAGCCTGCTACAATAAAATACTGCATTTCTGTTATGGCCTTTAGAAAAACTATGATTTTATCTCATGTGCATTCAGTCTGCTTCATTCATCATAGTTTAGGGGTAGTGCTAATAATTAACTTACACATTTGGGAACACCCTAGATTTTAAGTTAGAATACAGGGGTATCTGAGTGGCTCAGTGAATGTTTTTTCAGAAAAATGCAATCAG…	Yes	108971589	108972178	108971608	108972158	19	57.912	AGGCACCCAGTTATAGGAA	rdt_01796_0010002_e1_t253_L	20	58.056	CAAAACCACAGGATGCAAAA	rdt_01796_0010002_e1_t253_R
256	FOXO3	6	108858264	109021307	HG19 dbSNP130	chr6 108972080 108972584	Unique	545	39	ATGCTCATCTGTGTGTGTAATTAGCACCCAGGAGTGTCGTGGAATAAATAGTTGACTTGGTCAGCATTTCATAATACCATTATATTGGTCATCAGCCGCTTTTGCATCCTGTGGTTTTGAACAAGAAAAAAAAATCTTGCAAAACCACTATGGTGAAATACTGAATATGCAGATGAGGTATAGGTTAAAGAAGGCAGTCCCTCGGGAGGCTCCTCATTAGAGCTGAATTTCAGTGAGGTGTGGAGGGGACAGAAGATACTATTAGCCCAAGTCATTTTACAGAATTGACTGCATCGTACTCTTTATTTCCGTACAGAAAATATACATCAATTGTTTTGTTTGCAGTAGCCAACATGGGGTATTCTGGTGTGTAGCATTTACTTTCTCTGCTTCTTTCAC…	Yes	108972060	108972604	108972080	108972584	20	57.521	ATGCTCATCTGTGTGTGTAA	rdt_01796_0010002_e1_t254_L	20	57.949	GTGGAGACACATTTTTCAGC	rdt_01796_0010002_e1_t254_R
257	FOXO3	6	108858264	109021307	HG19 dbSNP130	chr6 108972532 108973072	Unique	581	40	AAGATAGCCTGCTTCCAAATGCATGCACACTTGTCTGTTTTATAAATGCTAACCCAAACTTTTTCCTTTCCTAGCTGAAAAATGTGTCTCCACTCCTTCCAATCTTTCCAGGGTGTGGGCCTGTGCGTAGCTGTGTGACTGTGCCCACACACTGGCATATATTTCAGAGCTACCAAAAAGAAATCAGTTGCTCTTGAAATAACAAGACAAAAAGGAACGGTTTTTCTGAGCCATAACATCTGAAGAGCTAGAAGCAGTTGTGTTTGTATGTGTGACGCTAAAGCCAGTAAATTTCATGTGAAGGAAGGGATTGTAAACTAAGAACAGAAAAGCAGTTTTCCTGGATTTCAGATGTCAAACTCTCAAGCTGTTTAACTCACCCACTCAGCACCTCCACAT…	Yes	108972512	108973092	108972532	108973072	20	57.55	AAGATAGCCTGCTTCCAAAT	rdt_01796_0010002_e1_t255_L	20	57.09	AATATGATGCCTTTTGCCTG	rdt_01796_0010002_e1_t255_R
258	FOXO3	6	108858264	109021307	HG19 dbSNP130	chr6 108972974 108973489	Unique	556	42	AGGTTTTGATGCCAGAAGACAAATAATAAAATAGTAGGCATATGTAACCTTAAAGCAGTTTTCTACCAGAGTTTTTGATTGAGGTTAAACAGAAGTATCCTGATCACGTCGTCAGTTGGCAGGCAAAAGGCATCATATTTTAAGATTCACATAGTTTTAGAGCAAGCTCATCTTTTCTGGCTCAATAATAAACTAATTACATGTTTTAAATAGTATAGAGCTGAGTCCCTGTTTCAGATTAAGCCTCATAATAGCAAGGGCCAGGCACTAGCAGACATTTGCTTGATGTTTCTGGCTTGAGGATCCGTAACGTGGTGCCAGCTGTTTTAGGGCCTGAATAGGCCTGCCAGGGACAGCCAGGTGATATTGGCTTGACGTAGTCACAGGCTAATTCTCCCA…	Yes	108972954	108973509	108972974	108973489	20	58.765	AGGTTTTGATGCCAGAAGAC	rdt_01796_0010002_e1_t256_L	20	57.913	CCTTTTCTCAGACAGACCTC	rdt_01796_0010002_e1_t256_R
259	FOXO3	6	108858264	109021307	HG19 dbSNP130	chr6 108973364 108973912	Unique	589	42	ATTCTCCCAGAACACAGAAGCCTCCAGACGTGCCACCAAGGAAAGCCTGGATATGTAGAAGTTCAGTTTATGGCTATAGTAATATTTGGGCATTCCCCAAAATAGTGATCCCAGTTCAGGTTAGGACATGATAGTAGTGTCCCTTTGAGGTCTGTCTGAGAAAAGGTGTCATTTCTAAAAAATTAGTGTTAGCAGATGGGCAGATGTGGCTCCAACAAGGCTTGCTTCATGGCTTATCATTTTTCCACATTTTCCATCCCTTTCATAAGCCTAGGGACCACATGCTGAACATTTAATTGAATCACACAGATTTTGTAGTCTTTAAAGCTTCTTATTCCTTGGTCACTTGTTAGTGGTGCCTCCCTCCTTGGTCAGTTTGGTGACTTCAGAAGGAAATAC…	Yes	108973344	108973932	108973364	108973912	20	57.512	ATTCTCCCAGAACACAGAAG	rdt_01796_0010002_e1_t257_L	20	57.968	TTCATGTATGTGGTGCCTAC	rdt_01796_0010002_e1_t257_R
260	FOXO3	6	108858264	109021307	HG19 dbSNP130	chr6 108973825 108974372	Unique	589	43	ACCCACTAGACAAATTGCTTAACCTTTCTGCACCTCAGTTTCCTCCTGACAGGCTTGTTTAGAAAATAAAATGAGATCAAATTTGTCAAGCACAGAGCATTGGCCCTGGTAGGCACCACATACATGAATTTCCTTCAGATTGTAGGTGAAGTAGACTTGATTTGGGATTTCTCTTGTTACCTAGGTGCTTGTGTAGAGGAGACTTTAGAACCAGAATGTGTTATTTGTGGTTTTGAGTGTGCCTGGGACTCTGAGCCAACTGAATTACCAAGTAATGGGGGCCCCATGGCATCCCATGACAGGTGGAGAGCCGGCTCTTCACCCTGGATGGACCTGAAATGCCTGCTAAGGCCTTGCTCCACCGAGTAGCACACACCCTATCAGTTTGCCCTTCTTTCC…	Yes	108973805	108974393	108973825	108974372	20	57.709	ACCCACTAGACAAATTGCTT	rdt_01796_0010002_e1_t258_L	21	57.731	GAGACCAAAGAATGTCCTACA	rdt_01796_0010002_e1_t258_R
261	FOXO3	6	108858264	109021307	HG19 dbSNP130	chr6 108974351 108974848	Unique	538	45	ACTTCACATTTTGCAGTGGAAGCTTACTTCCATCTTCACTCATGTAGGACATTCTTTGGTCTCAATGTTTTATCACATCTCATGTTAAAGTATAATTCAGGTCTATTTTGTGGCTCCTGCCCCCTTCCCATTAATTCAATGGTTAAACAGATACAATTTTTTGACCCCCTACTATGTACCAGGCCCTCTGCCGGGTGCTAAAGCTATAGTAAAACATGGTATCTGGTTTAAAGAGCCAGACTGCACCCTGCATTTTATCTTTGCTATTAGTGTGCTAATCCAGACATTGGTACTAATGTTCTCTTTCTGGGTGGTGGGTTACACCTCAAGGCCAGGTGGTGTGAGTCTGTCTCTGCTCTGTTGACACTTAGGAGCTGATTGGATTCAGGTGTGGCACTG…	Yes	108974331	108974868	108974351	108974848	20	58.613	ACTTCACATTTTGCAGTGGA	rdt_01796_0010002_e1_t259_L	20	58.547	ACATATGACAAGCAACCAGG	rdt_01796_0010002_e1_t259_R
262	FOXO3	6	108858264	109021307	HG19 dbSNP130	chr6 108974722 108975279	Unique	597	43	AGCTGATTGGATTCAGGTGTGGCACTGTGCCTCTTTGGTCCTCAGGGTCTGCGACTGTGAAGTTGGGGCTGCCTGTTTCATAGAAAGAGGGTTTCCTGGCCCTCTCCATGTTCCCCAGCTATTGCTATTTTTACTGAGCTTCCTGCCCTGGTTGCTTGTCATATGTCATGAAAGTGATGCTAAATTCTTGGATGTGCTCCTGAGTTCTGGATGCATGTTTCCTATGCCCTTTTATTCGATTTCCACACACAGTAAGTTTTCAAACTGGAAAAAGGTGCAGCCTTATTTTGTTTAAGCTAAGTGAATATTAATAATAAAACTATTTCTGTTCCACTTCATGGCTTTTATAACTTCATGCCTGTTAACTCTTTGAGGCAACCATTTTGTGTGGCTAATTTG…	Yes	108974703	108975299	108974722	108975279	19	57.746	AGCTGATTGGATTCAGGTG	rdt_01796_0010002_e1_t260_L	20	57.765	CCATAGACTGAGGAAGAAGC	rdt_01796_0010002_e1_t260_R
263	FOXO3	6	108858264	109021307	HG19 dbSNP130	chr6 108975259 108975810	Unique	592	43	CTTTCTGGGACTGTCATCTCGCTGACTGCACGCCTTTAGATGCTTCTTCCTCAGTCTATGGGGAGAGGGACCTGGGGCTAGAAATAGGAGAGTTTGTGGGGAGGGGCAGGATGCTGCAGGGAGTGGGTGTGGGCAGAGGTTGCAAGACTGCCAGGGTTCTCTGTGTGCCGGAAGTGCAGGTTTGGCTGTGAGGAATGGAATGTTCTCTCTTGCCCTCCAAGAGCACAAACAGCTGTGGAAGAGCTTGAAAAGAAGATTACTAAAAGAAAAAATAATAATAATTAATATGAAAATAAAATCCACCCTAGAAAACCCAACAGAACCGTGTGTGGAGTATAGTGGTAGTCATCTTTTTCATGCTATTTAAGAGAACTTTCTTCCTATCTAGGATTTCTTTTT…	Yes	108975239	108975830	108975259	108975810	20	57.984	CTTTCTGGGACTGTCATCTC	rdt_01796_0010002_e1_t261_L	20	57.998	TGGCCTTTGGAAACTAACAT	rdt_01796_0010002_e1_t261_R
264	FOXO3	6	108858264	109021307	HG19 dbSNP130	chr6 108975704 108976164	Unique	501	34	GGAAAGCCTCATATGTCTCATTTTGTTTGGATAGAAAATTGATTCATTATTCTGATGACCAGATGATGATTTTATTCTTTTTATGAGGGACCAGAACCTGTCGCTTGCTTGCTGCTTGAAAACTTAAATGTTAGTTTCCAAAGGCCATCTCTGTGGGTAGAGGGTTATCGTCAGCAGTTTAACGGGAAATCTTGTTTCTAACTGGAAATTTAATTATTCAGCCAAGTTCCCAACAATGTTTACTTTAGAGCATCGTCTTTTTTTTTTTTTTTAAGTCCCTTAATGGTTTAAACTTTTAAGCTTTAGGCAAGAGTAGAGTGGAGCTAGATTTACATATCAGGTTGTTTGTGCAATCTTTTACATGAAAGTTTATGTTTTCTTCTCAATCTGAAAATTGGT…	Yes	108975684	108976184	108975704	108976164	20	57.369	GGAAAGCCTCATATGTCTCA	rdt_01796_0010002_e1_t262_L	20	57.774	ATGTTGTTCAAAAGCAGGTG	rdt_01796_0010002_e1_t262_R
265	FOXO3	6	108858264	109021307	HG19 dbSNP130	chr6 108976105 108976615	Unique	552	39	TTGGCCATTATAGCTGGTATTATATATGACGTAATAACTCTCTCTGATCTCAGATACATTTTTATGCTGTCATACTTTCTGCACCTGCTTTTGAACAACATCTTAGTCCCAAAGTAGATAAAATCTAGCAGAAGGGAGTAGGCAGCTAAAAACTAGATTCTAGCAATATCTAAGGAAATTACAAGGATCAGTTAGTGTTCCATTCCTTCCTTCTTTGGCTATATCAATTCCTAGTTTTGTGAAAGTCCACATGCCTTCTTTCTGTCCATGCCTGTGCATGCTGGGTGGAGAAGCATCACAGAGCAGAATGAGGTGACTGTCCCCAAGGCAGGGTAAGGTCAAGGATCTTTCCCCTCACCTCATGATTTTCAAAAGAAAAGCAGATCTGGACCTCAGTTA…	Yes	108976084	108976635	108976105	108976615	21	57.54	TTGGCCATTATAGCTGGTATT	rdt_01796_0010002_e1_t263_L	20	58.222	CCAGTCTCCTTAGATCTGGT	rdt_01796_0010002_e1_t263_R
266	FOXO3	6	108858264	109021307	HG19 dbSNP130	chr6 108976560 108977064	Unique	545	45	ATCTCTCATCCCAGTTCTCACCTTTATCTTCTCAATGATGGAAACTTGGACTTAAAGGAAGTTACTGTGCTATGTTACCAGATCTAAGGAGACTGGGAATCATTAGATTGGAATCAGATCCTCAGTCAATGGAAATATAAGGAGGAAAGACCATTGGTTCTTGGCCCTAATTGCACATTAGAATAATCTGGGGAGCTGTAAAAATGTACCTATATCCAGGCCTTACCCCATCTATTGAATCAAAACCTCTGAGACTGGGATGTGAGTGTTTAAAGTCTCCCCAGGTGATTCTAATAGGCGGGGTGAAGAACTACTACTGAAGGGAAATTGAGGGCCTCTTCCAGAGAATTGCCTTTGAAAGATCCTGTCATTATACACCGAAGGCGCCCACCCGGGCCT…	Yes	108976540	108977084	108976560	108977064	20	57.832	ATCTCTCATCCCAGTTCTCA	rdt_01796_0010002_e1_t264_L	20	57.026	GCCAAATGCCTGAATTCTAA	rdt_01796_0010002_e1_t264_R
267	FOXO3	6	108858264	109021307	HG19 dbSNP130	chr6 108977049 108977560	Unique	552	45	AAACCTTTGTCATCTGTGGTTCAGCAGACGCGTATGTTAGAATTCAGGCATTTGGCAACCTCATTCTGAATTGTCAGTACCCACAAGTCAAGCAGTGAGACCCACTTGAAATGCTGGTCCTGTACACAAAGTGGGTGAGCACTGTATTGAAAGACAGTCCTTTCCAGTGCTTTCCCCTGAAATTCCTTGTAAGGACCAGGAGACGCCTGCAGTCGGCCTGGTGGGAAGTAGTGGGCCTGGCTTTGGAGTTAACCATAACTCATTTTGCTGCTCCAGACAGTCCTCCTCCCACCCCACCCCACCCCACCTCAAAAAAAAAAAGAGAGAGGAGGGGGTTGTCTTTAAAGAAAAAAAAAAAGCAGGGGCTTTTAAGAGTTAAATTACACAACTCGCTTTTTA…	Yes	108977029	108977580	108977049	108977560	20	57.933	AAACCTTTGTCATCTGTGGT	rdt_01796_0010002_e1_t265_L	20	57.627	AACCATGTTTACCTTGTGGA	rdt_01796_0010002_e1_t265_R
268	FOXO3	6	108858264	109021307	HG19 dbSNP130	chr6 108977513 108977991	Unique	519	43	TCCAGACAAAAACCTCTCTGTGTTCCAGGGGAAGCACATGCAGCTGGTGTCTGGGTGAGTGGACAGTCTCCACAAGGTAAACATGGTTTGGAAGGGCTGAAGCGGACGTAGGGTACAAAATTTAAGAAATTACCAGTTACTTCTGACTGGCACGGCACCTCTGAAATACTTTTTTAAAGTTTGAAATCCTTTCCTGGAAGGGGCCGCCCTGGAACCTTTTGGCTTAAAGTATATGATGCTCGGAAAACAGTAAGTTAACATTTATGATGTCACTGCTTCCGTGTGGGATCTAACAGTTGTTGGGAGCTGCTTTTGTACTTGGCACTTCACTGAGTAGTTTGCATGCAGAGCTTTATTTAATCTTCCCAAAGAGCCAAGAGATAGTCAAAGAATGTTTTT…	Yes	108977493	108978011	108977513	108977991	20	57.741	TCCAGACAAAAACCTCTCTG	rdt_01796_0010002_e1_t266_L	20	57.948	AACTGGTTGTGAAGACACAT	rdt_01796_0010002_e1_t266_R
269	FOXO3	6	108858264	109021307	HG19 dbSNP130	chr6 108977921 108978428	Unique	548	39	GTGGGAATTATCCCCTTTGTAAATTATTGGTGGAATACTTTTCATTTCAGGAAGCTTCTCTCTCACACCTAATCTGATCTGTTTGGGGTCCATGTGTCTTCACAACCAGTTAGCATGTATGTAGAGATCATGGATACTTTAGTATTAGCAATAATTGTATCTTGCAATAGAAAACGGTCTTCATTATAACAAGAAAAATAATTGCCAGATTCTGCTAGGTGCAGTCATCTTTATGCTGATTTATTCAAGGTGGACCAAACAAAGGAATCTCTAGGCAGCAGGACTGTGAAATGTGAATTCCATCATGCTGCCTCCTTCACACACCTATTGCACCTGCCTCCTGGAAGGGTTATGCCACTGATTGCCAGTTCTGTAACTGATTAACTACACCTAACGGGT…	Yes	108977901	108978448	108977921	108978428	20	57.844	GTGGGAATTATCCCCTTTGT	rdt_01796_0010002_e1_t267_L	20	57.278	CCGAAAGGTTTAAAGAACCC	rdt_01796_0010002_e1_t267_R
270	FOXO3	6	108858264	109021307	HG19 dbSNP130	chr6 108978399 108978910	Unique	552	37	ATTCTTACCACTGCACTCTCTTTAGACACATTGTGATAGAGGTGTTTTAAGGGTTCTTTAAACCTTTCGGCCCACGTTGGGGACAAGCTGGTACATTTGTCCCTGAAGCTGAAGTTTTTTCCTAGAGATCTTTCTTTCTTGTAATTTCATCAAAATCTTGATTTCTAAGTACTGAATTTAAATCACATGATTTTGGGTTTGGGGGTCATAGTAGCTTCTTAGCTTCTTTAGTGAGTAACTGTGACAATTGCCTGAGCTCTAGCAGTAGGTGTCTTGGTTATTACGTACCTTACTATCTTAGCCTTAAGGAAGGCACATCCCTAGTTCTTCAGCCAGTTACCATTGGCCTGCCTCAAAGGGTATAGCAAAATGTGTATTTAGATGTGATTAGAAAAATCA…	Yes	108978379	108978930	108978399	108978910	20	57.607	ATTCTTACCACTGCACTCTC	rdt_01796_0010002_e1_t268_L	20	57.187	CCTCAATCCCAGGAAAACTA	rdt_01796_0010002_e1_t268_R
271	FOXO3	6	108858264	109021307	HG19 dbSNP130	chr6 108978834 108979387	Unique	594	40	GCTCCCAATCCCAAAACTAATGTAAAATGTTAGAAATTTAGACTATTTGGTAAGGTGACATACGAATTAGTGAAAAATCATAGAATATTTGTAATGATAGTTTTCCTGGGATTGAGGTGGCAGGAGGGACATTTGAAATATTACAGAAATTGTATCACCATTAATTTTTGATACCAGGGAAGAAGTGGGGAAACATTGGAGTTCTGGTATTTTATCTGGCATCTATTTATTTACCTTTCCTGCTTTACCAACATTTAAGTAGAGAAGTTAGTACAGTTGAGCCTTGAACAATGTAGGTTTGAATTGCACAGGTCCACTTACATAGAGCTCTTTTTCAACCAAACACAGCATTCCCAGGATGTGAAACCCCCCTCTGGGCCTGGGGGAGTTGGCTCTTAC…	Yes	108978814	108979407	108978834	108979387	20	58.456	GCTCCCAATCCCAAAACTAA	rdt_01796_0010002_e1_t269_L	20	57.954	GTCCATTTCCAGTTCAAACG	rdt_01796_0010002_e1_t269_R
272	FOXO3	6	108858264	109021307	HG19 dbSNP130	chr6 108979313 108979837	Unique	564	43	CCCTGCGTATAACAAGGATTAACTATAATCAGAATCATGACCTGTGAGGAAAACAGAATGTATTTCTGGCATCTGATTTTGAGGGGTAACTGGGCGTTTGAACTGGAAATGGACAGATGAGCCATATTTGTTGGCCTTTGTCAATGCCCTACCTTCAGATTATGGATTTTGTCAATGGAAGGCTGGCCACCCTGTATGAATAGAAGGCTGCTGAGATTGGGGACTGTGAGAATGATGGTGGCACAGTTTTTGTTTGTGTTGACTTAGTAATGTAACTGGAAAAACCTGTCTGAACTTTCTGTAGGTAATAGGCTCCAGGGAATGCATTCTGCCACTAAGAAACCTCTAAACTGAGAGTCAAGCAAAGATTGGCCATTGAAGCTAATCATCTATTTAATA…	Yes	108979294	108979857	108979313	108979837	19	57.219	CCCTGCGTATAACAAGGAT	rdt_01796_0010002_e1_t270_L	20	58.278	GATCAGGAGTTTGAGACCAC	rdt_01796_0010002_e1_t270_R
273	FOXO3	6	108858264	109021307	HG19 dbSNP130	chr6 108979743 108980226	Unique	523	47	GTTAATATTGGGGGTGGGAGGGTTGTGGTTTTTTGTGTGTTTTTTTGAGACGGAATCTCACTCTGTCATCCAGGCTGGAGTGCAGTGGAGATGGGGTTTCGCCACGTTGGCCAGCGTGGTCTCAAACTCCTGATCTCAGGTGATCTATCCCCGCTTGGCCTCCCAAAGTGCTAAGATTACAGGTGTGAGCCACCGTGCCTGGCCAACATTGGTTTGTATGGTATCCACTGTCCTCTTTAGAATGAATGTGATCATGGCCACTTTACTAAAGAAAGACAAGTAAGTCCTATAGAATAAGCTCATACTTTGAGGTTTCCTCTTCTGAAAGACTTTTTTTTGTTTGCTTTTTGGGGTTTTTGTGTTTTTTTGTTTGTTTGTTTTTTGAGATAGGGCTGTGCT…	Yes	108979723	108980245	108979743	108980226	20	58.011	GTTAATATTGGGGGTGGGAG	rdt_01796_0010002_e1_t271_L	19	58.639	TGTGGTGGCATGTACCTAT	rdt_01796_0010002_e1_t271_R
274	FOXO3	6	108858264	109021307	HG19 dbSNP130	chr6 108980205 108980678	Unique	512	39	AAGTGATCCTCCCACCTCAGCCTCCCCAGTAGCTGTGACTATAGGTACATGCCACCACACCTAGCTAATTTTTGTATTTTTTGTAGAGACAGGGTTTTGCCATGTTGCCCAGGCTGGTCTTGAACTCCTGAGCTCAAGCGATCCGTCTGCCTCAGTGTCCCAAAGTACTGGAATTATAGGCGTCAGGCACTGTGCCTGGCTCAGACTTTGTTTTTAAAATCTTAAAAAAAAATTTTTTTTTAGGAAGGGCCCACCAAATACCCGTAACTATTTCATAAACAAATTAAAATAGTAAGATTGTGCTTTTATATTCCTATTCTTTCTTAAATGTGAAATGATTCTTTAGATAATCTGTTTAACTGTTAGCCCAAGTAGATTAAATGGTGACTTCTGCATAAT…	Yes	108980187	108980698	108980205	108980678	18	58.126	AAGTGATCCTCCCACCTC	rdt_01796_0010002_e1_t272_L	20	58.76	AACTTAATGCAAGGTCCCAC	rdt_01796_0010002_e1_t272_R
275	FOXO3	6	108858264	109021307	HG19 dbSNP130	chr6 108980639 108981118	Unique	520	42	AAGCAGTGCATTGGAGTTTAGGAAACCCAGTGTCAGTTTTGGCTCTTGTGAACAGTAGCTGTGGGACCTTGCATTAAGTTATTTAATATCTCTCAGCCTGAGTCTTCTTATATAAAATTAGGGCACTGACATACTAATTCTTGCAGGTTTATTATGAGGATTAGAGACGATGAATCTAAAACACTCTGGCTCAGTAACTGACAGTGCTGTAATCTGGCAGGCACTGTCATCCTTGCAATTAGGGGACCTGGGTGGGTGGGCAGTCTCCATTGTCCTTTCCCACCCGAACACCCTGTGGTTATGGCCCTGGATGTGGGTGTTCCAGCCCCTTTTTACCACATGCCCTTGTAGAAGCTTAATATCTGTGTCCAGATTTTAACCCTGTGTAGCTTTTAATTT…	Yes	108980619	108981138	108980639	108981118	20	58.392	AAGCAGTGCATTGGAGTTTA	rdt_01796_0010002_e1_t273_L	20	57.852	TCCAACCCAACTGAGAAAAA	rdt_01796_0010002_e1_t273_R
276	FOXO3	6	108858264	109021307	HG19 dbSNP130	chr6 108981055 108981597	Unique	583	38	ACGTTGTTGGAGGTTAGAATTGTGATAGATGGCCATCAGAAAATTTATGTGGGGCATTTTGCAGTTCTATAAGATGTTTCACACTTTTTCTCAGTTGGGTTGGAATTGGTGATGCTAAAGTACATTTTAAAATATTGTTCCCTAAATGCTTTTTAAGGGGGTATAGCTGAATACTTGACTGGTCATTCTAGTTAATTCTGTGTGTTGGTGTGATCTCCTTCCAGAATCTAACGCAGAGGGGGCTGGACAGAGTGGGAGTACTTAGGGTAGGTGTCCACATTTCCATTTAGCCTCGGGACCTCCGTGTTTTTTCACTTAGAAGCTTGAGTTTGTTTTTATTTAATATATCTAGTGACCTGAATTGTAGATCCACCTGTACTTGCCTGCTTTCTGAACACT…	Yes	108981035	108981617	108981055	108981597	20	57.436	ACGTTGTTGGAGGTTAGAAT	rdt_01796_0010002_e1_t274_L	20	58.346	AGCAACATGCTGAGTATCTG	rdt_01796_0010002_e1_t274_R
277	FOXO3	6	108858264	109021307	HG19 dbSNP130	chr6 108981519 108982036	Unique	558	45	AAGTGTACTATCCGGACCATTAGTAGAGATGCCATTATTCTTTTTAAAAACCGTAAAAGGAATCAGGATATATAGTCTCCTGGGCAACATTTGCCTTATCAGATACTCAGCATGTTGCTTATGTTCTTCTCTCAAACGCAGTTGTAGAAATGCCAACTTATGACCCATGATTGCTAATGCTTATTGCCTATCCTGAACTACAGGCCCTTCCTACATGTGAAGCATAGTATTTTGGATTATTTACTAATGGTAAAATCCTGCTGACATTCTGTGTTTTTAAAACATTCTGGGCTGGGCGTGGTGGCTCATGCCTGTAATCCCAGCACTTGGGTGGGGAGGCCAAGGTGGGCAGATCACTTGATGTCAGGAGTTTGAGACCAGCCTGGCCAACATAGTGAA…	Yes	108981499	108982056	108981519	108982036	20	58.219	AAGTGTACTATCCGGACCAT	rdt_01796_0010002_e1_t275_L	20	57.98	AGAAGTGTGGTAGTAACCCT	rdt_01796_0010002_e1_t275_R
278	FOXO3	6	108858264	109021307	HG19 dbSNP130	chr6 108981937 108982464	Unique	566	53	CAAAAATTAGGCCGGGCATGGTGGCTCATGCCTGTAATCCCAGCACTTTGGGAGGCCGAGGCGGGTGGGTCACGAGGTCAGGAGATCGAGACCATCCTGGCTAACACGATGTAGAGACAGGGTTACTACCACACTTCTCTGTCCCCTGCACTTTGCAACAAGTAGAAACCCAGTCTCTACTAAAAATACAAAAAATTAGCTGGGCATGGTGGCGGGTGCCTGTAGTCCTAGCTACTCGGGAGGCTGAGGCAGGAGAATGGCGTGAACCTGGGAGGCAGAGCTTGCAGTGAGCCGAGATCACGCCACTGCACTCCAACCTGGGCAACAGAGCGAGACTCTATCTCAAATAAAAAAAAGAAAATACGAAAATACAAAAATTAGCCAGGTGTGGTGGCACGC…	Yes	108981919	108982484	108981937	108982464	18	58.897	CAAAAATTAGGCCGGGCA	rdt_01796_0010002_e1_t276_L	20	58.026	ACAAACACATGCTTCTACCA	rdt_01796_0010002_e1_t276_R
279	FOXO3	6	108858264	109021307	HG19 dbSNP130	chr6 108982414 108982954	Unique	580	42	AGATCAAGCCATTGCACTCCAGCCTGGGTGACAGAGTGGGACTCTGTCTCGGGCGGCGGGGGGAACATTCTGGTAGAAGCATGTGTTTGTATCTTCTACATGAATACAGTTCGTGATTGCCAATTTAAACAAATATATATATATGTATATATAACTTTTAGGATTGTCCATATTTAATATATGGACAGTAGCATCAGGAGTATCTTTTGTCTTTAACGTGCAAATAAAAACTCATCTGGCCTGCAGGTACTGTTCCGGATGTGGAGCATACAGATTCATCAGCTCCTCCCTTTTACTGCAGGAGGCATTTTACAGATTAGAATGAGCCTGCTGCAGGCCATGAACTCTCTCCACCATGGACTCTGTGTTTTATAATAGCAATAAGAACACCCTGACTTC…	Yes	108982395	108982974	108982414	108982954	19	58.453	AGATCAAGCCATTGCACTC	rdt_01796_0010002_e1_t277_L	20	57.822	ATGACCCAGATTCAGTCCTA	rdt_01796_0010002_e1_t277_R
280	FOXO3	6	108858264	109021307	HG19 dbSNP130	chr6 108982849 108983398	Unique	591	36	ACCCTTACATCATCCCTGTACAGAGATGGTTTGGATATGATTATAGCCATAATGAAGGTGGGGAACTGCAGTTGTTGCAGACAAATTAGATTTGTTCAGGGTCACATGGTTGGTCAGTGGCAGAGATAGGACTGAATCTGGGTCATCACTGTCAACTGGGTGTATTTGCCAAGCCAGGAGGAGAATTCTTGCAAGATGGAGTTTTGAGGGTATTTTGCCCTACTTTTTAAGTAAATATTTATTTTAGGATACTTTTAAATTTACAGAAAAGTTGCAGAGATAGTAGAGAGTTCCCATACACCCAATATCAAGTTTCCCCTGTGGTTAACATCTTACAGTATGTGACATTTGTCACAACTGATGAATCAATATGGATATATTATTATTAACTTAAGTTTT…	Yes	108982829	108983419	108982849	108983398	20	57.813	ACCCTTACATCATCCCTGTA	rdt_01796_0010002_e1_t278_L	21	57.72	AAGCATGAGAAAGACATCAGA	rdt_01796_0010002_e1_t278_R
281	FOXO3	6	108858264	109021307	HG19 dbSNP130	chr6 108983347 108983817	Unique	511	39	GCTCTTCTAGGCTGTGACTATTTTGAGAAGTACTGACTAGGCATTTTGTAAATGTCCCTTAATTGAAATGTGTCTGATGTCTTTCTCATGCTTAGACTGAGGTTATGGGCTTTGGAAGGCAGACCACAGAAGGTGCCATTCTCATCATGTCATATCAAGGGTACATATTATCAGCTCATCTTATCCTTGTAGATATTGACCCCGATCACCTACTGAAATAGTGTTTGTCAGTTTCTCCACTCTAAAGTTGCTCTTTTCCCCCCTTTTCATACTGTACTCTTTCTAAGGAAGTTACTATGCTCAGCCCACACTAACTTGACAGGCAAGTGTCTATATAAATTATTTGAATTCTTCTGAATGGGAGACTTGCCTACTTCTCTAATCAACCTGGCAAATCCT…	Yes	108983327	108983837	108983347	108983817	20	58.912	GCTCTTCTAGGCTGTGACTA	rdt_01796_0010002_e1_t279_L	20	57.528	TGTGAATGAAGAACCGATGA	rdt_01796_0010002_e1_t279_R
282	FOXO3	6	108858264	109021307	HG19 dbSNP130	chr6 108983790 108984280	Unique	530	39	AAATCTGGCAGGATGAGATGGAGTCATAGAAAGGTTAGGTAAAAATTCTCATCGGTTCTTCATTCACAGAAGTAGTTAAGAAAAGGTAGACGTTGTGCCTCTATACTAGTGGAGGAGGGGACCATGAGAAAATAAAATAGCCCTCCACCAGGTGATTAATTACCCTTAGAGAGCCGGGGAAGTTTGTTGCAAAGTGCAGGGGACAGAGGAGTGTGGTAGTAAATTCCAAGTGTGAACTTCAATATGGGCAATATAATTACAGAAAGGCCAGTAATTAGGGGCCTTTCAATATGGGCAATATAATTACAGAAAGGCCAGGAATTTGAGGAAAACTACTATCAGTGAGCTTATCTATTCCCAGCATCTCTTGGACATGAAATCATCTCCCTTCCCCCTAGA…	Yes	108983770	108984299	108983790	108984280	20	58.023	AAATCTGGCAGGATGAGATG	rdt_01796_0010002_e1_t280_L	19	57.786	TGGCCAACTCCTCATTTTT	rdt_01796_0010002_e1_t280_R
283	FOXO3	6	108858264	109021307	HG19 dbSNP130	chr6 108986451 108986987	Unique	577	43	AGAAGAGAAGGAGAGGGATGGGAAGCTTGGGTCGTACTTCAGGGTTAAGGATCCCAGCCAAAGGGCTTTCCTAGAAAGACTCTCTGGTCCGTCACCGCTTTTGTCAATCTTCAGTGTTACATGTTCTTCATCTTTTTTTCCTTGTAAAGTAATGATCGGCAGGTACTTCTAATTTGCCTGCAGAATATGTATTCTAGACTCTTTCATATATGAATATTTCTAACAGAAGCAAAATCTGTTAATTATTCTTTATCTTAGTACTAAGCATCTTTATTAGCTAGCACTCAAGAGCTAAACCTTTAAAAAAGTAAGAGGCCAGGCACAGTGTCTCACGCCTATAATCCCACAACTATGGGAGACTGAAGCAGGAATTGCTTGAGGCTAGGAGTCAGAGACCAG…	Yes	108986431	108987007	108986451	108986987	20	58.217	AGAAGAGAAGGAGAGGGATG	rdt_01796_0010002_e1_t286_L	20	57.809	TAGGTTCTTGCTTTACCACC	rdt_01796_0010002_e1_t286_R
284	FOXO3	6	108858264	109021307	HG19 dbSNP130	chr6 108986933 108987434	Unique	543	39	TTCTCAGGAGAATCCCTTGTGCCCAGGAGTTTGAGGCTGCAGTGAGTCATGATCGTGCCACTGCACTCCATCCTGGGTGGTAAAGCAAGAACCTATCTCTTAGAAAAAAAAAAAAAAAAAGCCAAAAAATTAATTTGAAAACACAGGTGTTTGTATGAGGGAGTACTTACTCGTGTGCTTCTGCTTGTTCACCAAACTATAAATGATATCAGCAGTTTCCAAACATAGAGTGACACAGGTTGTGAATGGTGATGGAGATTTTTTCAATTGTGGCATTTTAATGTTCTCAGAACCACAAAGATCAGGCAGTGTGATGTAAGAAAAAGCATTTGATTGAAATCAGGAATTGAGGTTCAGGCCCACTTCTACCACTTTCTTGCTACCACTATGGTTGTGTCT…	Yes	108986913	108987455	108986933	108987434	20	58.35	TTCTCAGGAGAATCCCTTGT	rdt_01796_0010002_e1_t287_L	21	57.588	CAGTATACCTAGTTGCATGGT	rdt_01796_0010002_e1_t287_R
285	FOXO3	6	108858264	109021307	HG19 dbSNP130	chr6 108987375 108987870	Unique	536	47	ATAGCCCCCATTACTTCACAGGGTTATTACAAGAATCAAATGCACTAAAGCATGTGAAACTGCAGTAGGCTGAAATATGTACCATGCAACTAGGTATACTGACAAATGGGCAAGCAGGTAGCCCAGAGAGGTTAAGTAGTTTGCCCAAGGTTACAGAGCTAGGTTGATTTCTTTTTTTTTCTTTTTCTTTTTCTTTTTTTTTGAGATGGAGTCTTGCTCTGTCTCCCAGGCTGGAGTACAGTGGCGCGATCTCGGCTCACTGCAAGCTCCACCTTCCAGGTTCACGCCATTCTCCTGCCTCAGCCTCCTGAGTAGCTGGGACTACAGGCGCCCGCCACCACGCCTGGCTAATTTTTTTTTTTTTTTAATTTTTAGTAGAGATGGGGTTTCACTGTGTTC…	Yes	108987355	108987890	108987375	108987870	20	58.796	ATAGCCCCCATTACTTCACA	rdt_01796_0010002_e1_t288_L	20	58.505	GGAAGAACTACTATGGGGGT	rdt_01796_0010002_e1_t288_R
286	FOXO3	6	108858264	109021307	HG19 dbSNP130	chr6 108987823 108988321	Unique	538	46	CCAAAGTGCTGGGATTACAGGCGTGAGCCACCGTGCCCGGCCTAGATTCATTTCTTAAATGGCTTGAACCCCCATAGTAGTTCTTCCTTATTCTCTCTAGCTGGTTAGAAAAAAAGCGGGGAGGGGAGGGAAGTGCCCTGAACTGGAGTCAAAGTAGCAGATGATAGACAAGCTTTCCCTAAAAACTCTCCTCCTCAAGAAGTAAGATGAACACTGGGATCTTCTACCAACAGGTTTGCACCCCTAGCCACCTCGATGTTAACAGGTTCTGTTCCGTGCCCCAGCCCTTTTGCTTTGTTTTGTTTTAGTCTCAGCAAGCTACTTACAGGCTTCTTTAAGTGGTGTAAAAAGCAAGGGAATTCAAAGCTGTAAAAACTTGAGCCTTGTTTAACCCTCTGC…	Yes	108987804	108988341	108987823	108988321	19	57.976	CCAAAGTGCTGGGATTACA	rdt_01796_0010002_e1_t289_L	20	58.034	AGTTCCATTAGGGGTCTCTT	rdt_01796_0010002_e1_t289_R
287	FOXO3	6	108858264	109021307	HG19 dbSNP130	chr6 108988313 108988841	Unique	570	35	TGCTAAAGCCTCTCAACTTTCTCAGGCCTAAGAGACCCCTAATGGAACTCAGATATCTGATTTCAGTCATTTAATAGCCCTTGAGATGGTGAAAAGACTGTAATGGAAGCTAAGTAGGGTGGTAGTACTTCCATGCCAGCCAGCTCAGTTCCATACCAGAACTTGGGCTAGTGGAGATTTGACTTCAGAAATGTAGATATTTGGCCTTTAGAAGACTAGTTTGTCTTCCTTTAAGGAGAAGAATATGGAAGATTTGTCTTTAGAAATGTAGATGTTTGGCTTTTAAAAGAATAAATGGTTTGTCTTCCTTTAAAAATAGGCTTTTAAAGACACAAGTAAGTTTTAATTTGAGTGTAATTGTAAGGAGGCCACTTTCTAGTTCGTTGGAAAATATGTGTT…	Yes	108988293	108988862	108988313	108988841	20	57.725	TGCTAAAGCCTCTCAACTTT	rdt_01796_0010002_e1_t290_L	21	58.569	CCAAAATCAGAGTTCACCAGA	rdt_01796_0010002_e1_t290_R
288	FOXO3	6	108858264	109021307	HG19 dbSNP130	chr6 108988756 108989291	Unique	576	38	TGGTTTCCCTTTTGGTTGAACAGCAGATCTTTCTCGTATATGTGTAATTCTAAAGGATTGTACAGAAAATTAAGGGAGATCTAAATACTTAGATTTTTAAAGTTTATCTGGTGAACTCTGATTTTGGTGATGATAATAAATGACTGCATTGAGGATAATGCATTTCATTGTTATATCCTAATGAAGCTTTAGGGTCATCTTCGCCTCAGAATATTTTGGGGGAGGTTGTTTTGAGAAGATAACTTCTTCAGCTAAAAATGAAAAGTCACCAAATTTTCCTGAAAGTAGACTAGCTCAGTATGACCACAGAGCATTTAAAGAACCATCCAAAGGACAGTGGGGGCTGTGAGGGGATCTAGTTTCTGGTTTAGGATTTCCATTTTTGCTTAGAATCCATTG…	Yes	108988736	108989311	108988756	108989291	20	58.439	TGGTTTCCCTTTTGGTTGAA	rdt_01796_0010002_e1_t291_L	20	58.367	TTAGAGAGCAACTCTTGGGA	rdt_01796_0010002_e1_t291_R
289	FOXO3	6	108858264	109021307	HG19 dbSNP130	chr6 108989175 108989716	Unique	581	46	ACATGCAACCTGAAGTGTATTTTTTACTTTAAAACTTAACTGTGACTGTCACTTCATTGAAGACTCTCCTAAATTCACAGAACGAGGCTGAGGTCAGACTCTGACACCCTGCTTCTCTCAAATTAACTGTCCCAGCTTCCCAAGAGTTGCTCTCTAATAACTTTCTTGGTTTAACTTCTTAGTGTTTCTCCAGACTGAATTCCTGGCTTGCTCACAGAAGAAGGTCATGTGATGCTGAATCTGAGCCGCCTTGTGTTAATGGAGCGGTCTGCTCAGTTGACAGGCAGTCTTGCTGGGGAGCTGCAGCAAGATGCTTCTCTGGCGGGCTGGGTGTTTCACACGTCATTCATTTTAGACCACGTGTAGAATTCTTTGACCCTTAGGTCTATCTGGAAAAGA…	Yes	108989155	108989735	108989175	108989716	20	57.798	ACATGCAACCTGAAGTGTAT	rdt_01796_0010002_e1_t292_L	19	58.198	GAGAGGACACATGTCGAAC	rdt_01796_0010002_e1_t292_R
290	FOXO3	6	108858264	109021307	HG19 dbSNP130	chr6 108989643 108990119	Unique	516	45	CATAAAGCTTGGTGCATGTGCTTACAGTTGGTGGCAGAGATGGTCATGAGCTGGTGTGGTGCTGCAAGCTCGAGCTTCCGGTAAGCCTTCTTGAGTTCGACATGTGTCCTCTCTGAGGGAAACCAGCTTCAGTCTCACCTTAATTTGATATCAAAGATGCCTGCATTCACAAACTTTCATTCATCTTCATCTTTTGACATTTGGAGACACCATTAGGGAGCAGCCCAATATTTAGTTTAAAGTACTTTACATAAAGACTGGGAAGCATCCACCAGCAAAAGCCCAGATGGAGAGGGGAGGGGTGGTTCACTTCTTGTCTCTGCCACATCACTCAATCTTGTAGAATATTAGGTTTCTCATTTGTCAAAAGAAGACAGCCTCATCAAGTTTTAAAGGTGC…	Yes	108989623	108990138	108989643	108990119	20	58.375	CATAAAGCTTGGTGCATGTG	rdt_01796_0010002_e1_t293_L	19	58.288	GTTTCACCGTCTCGATCTC	rdt_01796_0010002_e1_t293_R
291	FOXO3	6	108858264	109021307	HG19 dbSNP130	chr6 108990090 108990565	Unique	516	45	TGTAATCCCAGCACTTTGGGAGGCCGAGACGGGTGGATCATGAGGTCAGGAGATCGAGACGGTGAAACCCCGTCTCTACTAAAAATACAAAAAAATTAGCCGGGCGTGGTGGCGGGCGCCTGTAGTCCCAGCTACTCGGAGAGGCTGAGGCAGGAGAATGGCGTGAACCCAGGAGGCGGAGCTTGCAGTGAGCTGAGACTGCGCCACTGCACTGCAGCCTGGGTGACAGAGCAAGACTCCGTCTCAAAAAATAAAAAAAATAAAAACTAAATAAACTTGAACCCTAACATTTTGTCTGTGAAATGGACCTGGTGAAGTCTATGTTATGATACAGAGCTAGAAAGAAATAGTGGTGTACTAGTGTGGCATCAGCAGGCTGCAGTATTGGAAGCCATTTGG…	Yes	108990071	108990586	108990090	108990565	19	57.976	TGTAATCCCAGCACTTTGG	rdt_01796_0010002_e1_t294_L	21	57.201	GAATTAGTCCTATCCCCAACA	rdt_01796_0010002_e1_t294_R
292	FOXO3	6	108858264	109021307	HG19 dbSNP130	chr6 108990542 108991032	Unique	530	38	ACTGATGTTTGAATGCTGTGATTCTAGTATGTCTTTAAAATTTATGTTGGGGATAGGACTAATTCTAACCAAATACAGGTAATATAGACTGTATCGTGTTTTTTATTGATGTAGATATTTCTGTTTTAGGGAATGTAACATCTGATAAATATGAATCTGTTATGAATTACCTGGAGAATATATTCTGCTATTTGTACCTATGACTATAGTCTTCGGTTATAGTATGCTAGCCTGAAGAATTCTGCATCTTCAGGGATCTTTATTCTTACCTTTTAAAAAAAGCCGAAAGTCTGAACTGTCATTCAGGGAGAGAATGTTGGGATCTTTTTAGTGTCGATGAGCGCGAGAGAAAATTGATATGGCCATAAAAAGGGGTTTTCTTTGCAGAGGCTGGTACAC…	Yes	108990522	108991051	108990542	108991032	20	57.278	ACTGATGTTTGAATGCTGTG	rdt_01796_0010002_e1_t295_L	19	57.948	GCTCTGTCTCCATGCTTAG	rdt_01796_0010002_e1_t295_R
293	FOXO3	6	108858264	109021307	HG19 dbSNP130	chr6 108990932 108991474	Unique	583	46	CTGGTACACTGGCTACATACGCTGTTTTTTCCTGGAAAGCAGTGACATTTAGCATGAAGGCTGCTCTTCCTGGGCCTGTTGGTTTTATAAAATGCACCTGTTTTCACCTCTGGCCAGCCTGCTAAGCATGGAGACAGAGCCTGAGTGGCTCCTCCTTCAAGCAGTTGTATTTATAAACAGCTTTCTGGAAGGTCTCTTCTGTCCAGAGAGCTCATGTAGAACACAAACAGGGTGAAAATCACCAGAATTACTATTTATAACTTAGAGTGTTCATAATGCTCAGCAGCATCTTGTAAACAACATTTTCTATCAGTAGAGTCTTCCCCCAGGGGCCACCTGTGCTTCTCACAGGCTTATCTTTCTATATGGAGATGGGAGAAGGGGGCTTTCTGGGATCCG…	Yes	108990912	108991494	108990932	108991474	20	57.777	CTGGTACACTGGCTACATAC	rdt_01796_0010002_e1_t296_L	20	58.222	ATCAACAAAACCAGGGTGAA	rdt_01796_0010002_e1_t296_R
294	FOXO3	6	108858264	109021307	HG19 dbSNP130	chr6 108991445 108991919	Unique	515	34	ACTTTCATCCCAAGATGGAGATTCTCCACCTTGCAGGAGACACCACCTGCTTCACCCTGGTTTTGTTGATGTGTTCATTGAATTTCAAAGTATTGCTTTCCCCAATCCTCCAAATTGTTTTGAAGTTTAAAGTTTCAGAAACTAAAATGAATTTAAAATGTGTTTTGCAAATTAGTATTTAGAGGTCCTGTAAGTCAATGTTTCTCAAAATGTTTCTCGGAATACTAGATCCTCAAGATAGTCATAGATCCTCAAGATAGTGAAATGGAAAATGGATTCTGTGGTCAAATAAGTTTAAGAAATACCATGTTAAACAAAGAGAAATTGCATTATTTCCAAGAGAACTTCTCAGAGCCTTAAAGGTTAATACACATTATGAACTTTTTAGGGTAGGATATG…	Yes	108991425	108991939	108991445	108991919	20	57.568	ACTTTCATCCCAAGATGGAG	rdt_01796_0010002_e1_t297_L	20	58.556	GCAAAACTCTAGGACAGCAT	rdt_01796_0010002_e1_t297_R
295	FOXO3	6	108858264	109021307	HG19 dbSNP130	chr6 108991907 108992377	Unique	511	49	TAGCACCAGTGTTCTAAGGAACCCCCTTAAGAAATGCTGTCCTAGAGTTTTGCTGAAAGGAGTCAGCACCCCCTTGGAGACAGGGCTTCTTTGCCCTTCTCCTCCCTTTCTTGCTGAGTTTTTTGTATGACCTTGTCATATATCTAGTGTTTCTCAGCCATATCCATGCATGGGCTAGCTGCCCGGCAAAGTGGTAGGCCCGTGTTGGTAGAAGTGCTCAAGAAAGGCCTGAAATCATTAAGCACAGTTCATCTGTTGAGTACCTGCTGGGCACAGGGGATAGAAGTGGGTAAAAAGGGTCCCTCCCTTAAAGAATGCGTGGCCTAGTGGAGAAAGTGGTGGCAGTGGCGATGACAGTTTGTCGTAGAGCCAAAGACTGCCTTCCTCACAAGGTTGGAG…	Yes	108991887	108992397	108991907	108992377	20	58.371	TAGCACCAGTGTTCTAAGGA	rdt_01796_0010002_e1_t298_L	20	58.324	TAGGGTCTGTGTTTTTGTGG	rdt_01796_0010002_e1_t298_R
296	FOXO3	6	108858264	109021307	HG19 dbSNP130	chr6 108992360 108992850	Unique	530	44	CATTCAGGGGTTCTGTTCCATTATCACATGGTCTATTCCACAAAAACACAGACCCTAAGACTTGAGGAGCTCCATACTAACAGGTCAGAGTTCAGGCTGAATCCAGATGCTGGTTTCTTTTAAAAGCTCTGCAGAGCACTTTATGTTTGATTTCTAGAGCTGGTGAGTTCATCACGGTTGGACATGAGCCGCCCACTTCAGCACACTGTCCCTGGGGCTCAGCTCTGAGGGAGCTGTGGATTAAAAAAGCCTCCCCTGCAGCCCACTCCAAGTTAAGTGAGATCCTGTGGGATGGCAGAGGAGCTGTGGGACTTGCAGCAGAAGGCTGCCTTTTTCATGGCTGTGTGTCCTGCAGTCAAGTCCCTCATCTCTCAGTTTCAGTTTGCTTATTTATAAAAT…	Yes	108992341	108992870	108992360	108992850	19	58.371	CATTCAGGGGTTCTGTTCC	rdt_01796_0010002_e1_t299_L	20	57.339	TTAACCTCTGGAGCTGTTTT	rdt_01796_0010002_e1_t299_R
297	FOXO3	6	108858264	109021307	HG19 dbSNP130	chr6 108992800 108993320	Unique	561	46	GACTACCTCTGATATGGGCTAATGTCTTTTGACACCTTTTTAAACATGTTATTTAATGTTTATTGTGATTTAAAACAGCTCCAGAGGTTAATAGTGGAAGCCAGAAGCAGCCACGCCAGTCTTAAACTATGGGCAGAAAGAGTGACTGTTTTCCTCAGTGAACTAGATTCCCCTGGGTTTTTCATTAAAAAGGGATCACAGTTACCTGTTGGTGTGAGAACTTTTATTTCCAGAGTCAATGTCCCTTAGAAGTTCTGCCTGCCAGTTTGGGGGTGCTCATTAAAGGGGCTGTTAAACGAAACTAATGCTACAAATGGTGTTGAGGAGAGCTGTTTGTGGTATCCAAAGTGCTCCATTAGCATCTTTAAAGGATCGCCTGAGAAGTCCCAGCTGTCTGGC…	Yes	108992780	108993340	108992800	108993320	20	58.373	GACTACCTCTGATATGGGCT	rdt_01796_0010002_e1_t300_L	20	57.713	GGAAGACAAAGATGGCATTG	rdt_01796_0010002_e1_t300_R
298	FOXO3	6	108858264	109021307	HG19 dbSNP130	chr6 108993248 108993724	Unique	516	48	AAGTCCTGCTGAAGGAGATGCCCCACCCTGCTCTTTTCAGCTGCCTTAGAGCCTCAAGCCTGAGCCTCTCCTGCTGTTGGGAGGAACCTGGCAATGCCATCTTTGTCTTCCCAATGCCGGTCATCCCAAGCCACTCAGAGAGATAAAGAGCCATTGCAGTCCCTCTTAGGGCTGTCTTGGAGCAGAAAGACTGGCACATGATAGCATGGTGTTGGCAGTAGTCTGGCCTTGGGTCTCCCCAGAGCTGGTGGTTTATCGCTTATTAGTTACTGTGATACAATTTGAGGTTCAGAAAAGACAGTCACTGTACCCTTAACATCTCTTCGAATTCTAAGTTGAGTGAAAACCCAGAAAAAAAATAGGCTGTTCTTCTCTAAGCGCTTCTAAATAAGCAGCAGC…	Yes	108993230	108993745	108993248	108993724	18	57.629	AAGTCCTGCTGAAGGAGA	rdt_01796_0010002_e1_t301_L	21	57.214	GCCGACCTAAAATTACAAACT	rdt_01796_0010002_e1_t301_R
299	FOXO3	6	108858264	109021307	HG19 dbSNP130	chr6 108993706 108994187	Unique	522	39	CTTTTGTGTCTTTCCTGCTCAGTAATAGATGTGGACCTTAGTTTGTAATTTTAGGTCGGCTTTGTTTTTTAATAACCTATTTTTTGCTAAAATCCATGGCATTCGTTTATTAAAGAATAGTATCACTTAGTCACGAAGTCTCAGAGGGTAATTCCAGTGTTTCTGAAGGCTAAAACTGTAATTGACAGTCTTGGTTTGATTGAAGGTTTGGATGTCAGTACGTCTCCTCTCTCTCCCTCCCTCTCCCTCTCCCTGTCTCTTCCTCTCTCATCCTCTTTCTTCTTCTTTCTCTCCGTCTCCCTTCCCTCTTCTTTTCCTGCTTTGTCTCTGATGCAAGAAGTCTGAGCCATAAGGTTGTGGGATTTTTTTGTTTCCTTTTTTTTTAAATGTGTTTCTGTT…	Yes	108993686	108994207	108993706	108994187	20	57.587	CTTTTGTGTCTTTCCTGCTC	rdt_01796_0010002_e1_t302_L	20	57.875	GAAATGAAGGCCTACTGGAA	rdt_01796_0010002_e1_t302_R
300	FOXO3	6	108858264	109021307	HG19 dbSNP130	chr6 108994161 108994643	Unique	523	51	CCAGAGGTAGAAGTCCAAGAATTCTGAGGTCGAAATTTTCAGTTAATTTCCAGTAGGCCTTCATTTCTGTATATGCCACTGTAATTAATTGGGGCTTTCATTGGTCATTTGTATGTTCAAAAAAGATCAGACAGCAATACCGCCCAACGTAGTTATAAGTAATCAGAAAGTGTCTTGACTGATAGACCTGTTGGAAGGTGACCCTAATGTTTACCTGAAAATGCTGCCTGCCCACCGAGTAACAAAAGCCAAAGCACTCCCTGCCCCACTCGTCAGGTTCTACTCAGACTGCCCTGCTGGCTGGAGTGGGGTGCCCCATGGGAGGCAGCCCCAGCCGGCACTTACACCAAGGTGCAGGTGCAGGCCAAGCTGTAAGAAGAGGGCCACCGGGGCCACACA…	Yes	108994141	108994663	108994161	108994643	20	58.451	CCAGAGGTAGAAGTCCAAGA	rdt_01796_0010002_e1_t303_L	20	58.407	GTAACAACCATCACACCAGT	rdt_01796_0010002_e1_t303_R
301	FOXO3	6	108858264	109021307	HG19 dbSNP130	chr6 108994608 108995062	Unique	496	47	CTTTGTCTCCCTCAGTTGTGGAGCCACCCTGGAGTTCCTCTCAGTTCCTCTGTGGCACTGGTGTGATGGTTGTTACATGGCCACCATCTGTGTCACCTGTGTGTCCTGGTCATACCTTACAGGTGGTTTGGACTATTTGTAGAACTCAACTAGCTGATTCTGTGTTTTCAGTTTCAGAATCACTTGGAAAAATTAGATTGTCTCTCAGAATCCTGTGTATCTAAAGCAGGAAAAGAGCGCTTTAGAGATCCTCCCTTCAGTATTTGGTAGCTAAACCCTGAGATGGACTGGCAATTACACCTGCATTTCCACCCACCCTCCAGGGATCTAGGGCATCCCAGCCTGCACACTCCTATCATTCATCCCTGCCCCGCCCCCCACATACACACACCCCAGTAA…	Yes	108994588	108995083	108994608	108995062	20	58.784	CTTTGTCTCCCTCAGTTGTG	rdt_01796_0010002_e1_t304_L	21	58.01	GTACAGGAGGAAATGTTCAGT	rdt_01796_0010002_e1_t304_R
302	FOXO3	6	108858264	109021307	HG19 dbSNP130	chr6 108995061 108995549	Unique	530	38	TGATATGCAGGTCATGTTTGATGACTGAACATTTCCTCCTGTACTACAATTCCCTATTGTTTTTAAAAGGTGAATCACTTTATTGACAGCAGCTTGAAACTTAGAGTAGCAAGACTCTTAATTTGGGGGCTGGTGGTAAGGATATCTATGGTGGGATGTACAGAAAGGATAGGAGAAGATAAACCTTTTATTAAATACTTGAGAATTAGTTGAATGTTAAAATCGTGCCTTGTATTGATTTCATCTGTAAGAAATAGGAGTTTTAGAAATTGAATGATTGGAAACCATCCTTTTCACATAAAGTACTGCAAATCCTAGGTCATATCCCACCAGGCAGTAGGTTCTGCCTGGACTCAGACTAACTCTTGGCAAATATGAGTAGGTCATGGAAGCAGTTGC…	Yes	108995040	108995569	108995061	108995549	21	58.068	TGATATGCAGGTCATGTTTGA	rdt_01796_0010002_e1_t305_L	20	57.732	CAAGGAACCTGGTAAGTTGA	rdt_01796_0010002_e1_t305_R
303	FOXO3	6	108858264	109021307	HG19 dbSNP130	chr6 108995511 108995990	Unique	520	45	CAGGAGGATGGTTCTTTGATTGATTCAGCCAACATTTATAGTGCATCCATTTAGTACTTTCAACTTACCAGGTTCCTTGGGACATCAAGAAAACTGTTGTTTCTTTCACTGGAATATGTGCTGCACGAGGGAAGATACCAGACAGTGCTCTTAAAGTAGTAGGTGCTCCATAAGTGTTTGATTTGATTTGAAGACTTTGCTTAGCTTTCAAGGAGTTCAACATGTTAGGAGCTCAAAGTCCCTGAAAAAGTTGCCATTTCAGGCACATTATGATTAGATACTAGGTGAGTGACTTAAGAATTGAGTCAAGGATAGCGTAGGGAAGGTGGGGCTGCAGGAGCCATCTGAACATGTAGGTGATTTGCTGGGTGGTAAGAAGAGCCGTCCAGGCAAAGTGTC…	Yes	108995491	108996010	108995511	108995990	20	57.568	CAGGAGGATGGTTCTTTGAT	rdt_01796_0010002_e1_t306_L	20	58.951	TCCAAAACCCTTAGCTGGTA	rdt_01796_0010002_e1_t306_R
304	FOXO3	6	108858264	109021307	HG19 dbSNP130	chr6 108995962 108996444	Unique	522	37	GGCCTTAAAGCATGGATGAGGACAGTGGAACCTGATCCCACAGGCCTTTACCAGCTAAGGGTTTTGGATATTATAATAAAGTTAAATAACCATGAATTCAGAGAGGATCCAGACACCCTTTAAAGGCTTTTTGCCTAAAAACTGGGCCTTTAAAAAGAACATAATCTAAAAGTGTACATACTATTATACGTGGTTTGCAAATCTGAGAATCTTAAGAAAATACTAAATCTCTGCAACTTTGCTATTGACAGTAAATCAATACCTGTCATATTTCTGCCACATTAGTATTCATAGTCGACTCTGGATATGTGAAAAATATTGGTTAACATAATCCCTGCCTCAACATAAAGTCAGAGATAGGGATTTATCTGTCCCTATCTCTGATAGGGATAGATCAGA…	Yes	108995943	108996464	108995962	108996444	19	58.127	GGCCTTAAAGCATGGATGA	rdt_01796_0010002_e1_t307_L	20	57.844	TACTTCATAGCTGAGGGACA	rdt_01796_0010002_e1_t307_R
305	FOXO3	6	108858264	109021307	HG19 dbSNP130	chr6 108996409 108996864	Unique	499	49	TCGCTAAATTTAAGCAACAGAAAAGCTGGTGCCTCCCAGCAGGTGGCCCCCAGCCCTTTGTCCCTCAGCTATGAAGTATGAGGATGGCTACCTCTCTCCCTGTGTCTCCCTTGGGTTTTATCAGCACAGCACAAAGGCTGGCTGGAAGGGCAGTCCACTCCAGGTCTAGGCTCTGAGGTGTCCTGGAGGCGAAGACTCTGGAGGACCTTGTCACCAGCCTTCCCAGACTGGTTCACCTGCTGCCTTGACCAAGCCCAGGAATTACTGGGAGGCAGTGCAAGGCAGCCTTTACACAAGTCAAGCTTGTGTTTTACACCCTGTCTTCCTGGAGTCCATGTGAGACTTCCTTGTCAGATTGCATTAATATCAATTCCTTATCTCTCCTAAGTGTTCCATATT…	Yes	108996387	108996885	108996409	108996864	22	57.359	TCGCTAAATTTAAGCAACAGAA	rdt_01796_0010002_e1_t308_L	21	57.943	CCCCACAAGCAAAAATAAAGT	rdt_01796_0010002_e1_t308_R
306	FOXO3	6	108858264	109021307	HG19 dbSNP130	chr6 108996861 108997317	Unique	498	37	AAAGAGTGAGGAAAGTGGTGTTTCACTTTATTTTTGCTTGTGGGGCAAACTTTCCTCAAATCATCTAGTTCTGTCTAACTAGGAAAACAGTTGATAACCTTCATGGATTTGTGAATGTGAAGGTTTCAACTTATGATCTCTTTTTCCTTCCATGTCCTATTTAGTATTAGGGTCCTGTTCTGTTCTTCTCTGCCCAGAAGATAAAAACACTACTGAAAAATGTTTCACAGTGGATTAAGTTGTGGGAGGACAGCAGTAGGAACATTTATGTTTTATTCCCAGATTAAAGTTGATTGGGGTTGTTATGTTTTGTGTAGTTTTTGGAGGCATTTCCCTTTCTTAGAGTATCATGTGATTTATGGTGATAATTAGGCAGAAACTTGTCTTCCCTACAGATGC…	Yes	108996841	108997338	108996861	108997317	20	58.033	AAAGAGTGAGGAAAGTGGTG	rdt_01796_0010002_e1_t309_L	21	57.6	TGAAATGGGGAGACCAAATAA	rdt_01796_0010002_e1_t309_R
307	FOXO3	6	108858264	109021307	HG19 dbSNP130	chr6 108997295 108997764	Unique	510	41	AGATGACAGCATCCGTAGATATTTTTAGAATGGACCTCATCATTTATTTGGTCTCCCCATTTCATTTTCTTTGTATCAGCAATTGATTTCAAACTTGTTTATTGGGCAGGGAGGGGAGAGAGGGCGTCTTCCCTTATTAATGAAAGTCACTGATGGGACAGAACAGCATCTTTGTATTTATTGTTAATTGGCATATTGCCTAGTACTTGCAGAGTAAACTACAATTCCATCAGCTGTAGCTTCATTTTCTTTTCAAAAGTTTTGCTTAATCTGATGTGTTTTCTTACAGCATTTTAAAATTTTATTTATTTATTTTGAGACCGGGTTATGAGACTAGTTTTTGTATTTTTGGTAGGGACGGGGTTTTGCCATGTTGCCCAGGGTGGTCTCCAACTCCTG…	Yes	108997275	108997784	108997295	108997764	20	58.679	AGATGACAGCATCCGTAGAT	rdt_01796_0010002_e1_t310_L	20	57.716	GTGTCGATGCTCTTCTAGTT	rdt_01796_0010002_e1_t310_R
308	FOXO3	6	108858264	109021307	HG19 dbSNP130	chr6 108997762 108998216	Unique	494	36	CCCCTTAATCCGATGTGTTTTTAAACTAGAAGAGCATCGACACATACACATAAATCTCACGGTTAACTAAATAACCGTATAACTAAAATGTCATACTTTAAACTATTTAAGAATGACATGAGCTTTCTTAAAACCCATGAAACTTGTACCCAAGCTAAGTATCATTGACTTTCCCAGCTCAGTAGCTGGGTTTCATCACTTAATATGCTCCCTCTACTCTTTCTGTCCTTGATTGAATCAGATAAGCATGTACAAACATTGAGCCACAGGAGAGCCATTAAAAATCTAAGACAGATGAGCTGCTGCTTTCCTTTTGATTATTTTTATTACCCCAGTTTTCATTGTAAATGGTGATTCTGGTGTTCCTCTGAGAAGGTTAATTGTATTTCTGTTCAACAT…	Yes	108997742	108998235	108997762	108998216	20	58.247	CCCCTTAATCCGATGTGTTT	rdt_01796_0010002_e1_t311_L	19	57.774	TACAGAAACTCCCACTCCA	rdt_01796_0010002_e1_t311_R
309	FOXO3	6	108858264	109021307	HG19 dbSNP130	chr6 108998203 108998667	Unique	505	50	TGTCACAGAGGAAACCAAAGGCCTTTCTGTTCTCTGGAGTGGGAGTTTCTGTATTAAATTTGTCCTCTGCAAGAGTTGCCTCTATACCTGGGCCAAATCCTCTACCAATTCAGCCTATAAGCACCAAGGTGGTTTCCTGAGCAGGCCTCCCTGGGAGGGCATTGCCTGGGGGACCTCAGCGGAAGCTGTAGAACATAGCTTCACAGGTGACCCCAACCCCAATCTGCAGAAAGGGAAAGTGGTGATTCACACATCTCGTTTTTAATAATGGAGTTCTCTGAAGATTGGGGCCTTTTGATGAAGGAATGGATATTAAGCCTGGGGACTGTGGTTGGTTAGTGCTTTAGACTGTCCCACATGGGCCTCCTACTCCTGGCTTTGGGGTGATGGCCTGTTCTG…	Yes	108998183	108998687	108998203	108998667	20	58.331	TGTCACAGAGGAAACCAAAG	rdt_01796_0010002_e1_t312_L	20	58.755	AAGTACAGAGACAGGGAGTG	rdt_01796_0010002_e1_t312_R
310	FOXO3	6	108858264	109021307	HG19 dbSNP130	chr6 108998635 108999119	Unique	524	44	TCCTCTGTCCTCTTTCCTGCTGTGTTGGCCCAGCCCACATTGGAGCAAGCCACACTCCCTGTCTCTGTACTTGGGGAATGAAGTGTGTCACCTTCCCATTATGCACTGGCTTCTGTGGCTGCATAATTAATACCCAAGGGAACTGGAGAGAGATCTGAATTAGGTAGTACTTTACAGCTTCTCCCTCGGCGCTTACAGTAAGTCAGGATGGGGACTTGGGGATGGGAGTCCCCTGATGACTGATCACATAGTGATGTTGGATGGTGGTTTATTAAGTGTTATTGTGAGGGGAAAAAACCAAATCCTCTTCCAGAGGACTGTGCCTGTGAAACGCTATCTAATCATTCATACTTTGCAGGGCAAGGTAGAGTAGTTAGAATAGCACTGACTTTAGCAAGC…	Yes	108998616	108999139	108998635	108999119	19	58.263	TCCTCTGTCCTCTTTCCTG	rdt_01796_0010002_e1_t313_L	20	57.545	GGGCATTCTTTGCTTTGTAA	rdt_01796_0010002_e1_t313_R
311	FOXO3	6	108858264	109021307	HG19 dbSNP130	chr6 108999069 108999564	Unique	536	37	CTTCAGCTTTTACTCCCTCTAGAATCAACAAGCCATTATTTTATAGTCCAAGGTAATATTATCTAGTAGCTTTACAAAGCAAAGAATGCCCCAAAAAACCATCAGCCAGGGAAACTAAAACCTAGGGATAGACAGGAAGAAGAAAGAGGCTTCTTTTTATACTTTATTGTCCCTACCTCCAGTAAAACAACCTAAATTCTTCAATTTGGAGCTTTAACAAGGATAAGTAAATATGACCATGGGCATGTAACATTGTAAATACTAAGTCCTGCTGTGTTTGCAAACATTGAGAGTGAAAGGTAAGATTGCCAGCAAGTGCAGAGTCACAGAAGAGATTGAAGTTACAGTACACTCATGAGAATTCCTGATGACCCTACGGTACAACCTCTAAAGGTGGGA…	Yes	108999049	108999584	108999069	108999564	20	57.217	CTTCAGCTTTTACTCCCTCT	rdt_01796_0010002_e1_t314_L	20	57.343	CTCTAGGCCAAGAAATGGAT	rdt_01796_0010002_e1_t314_R
312	FOXO3	6	108858264	109021307	HG19 dbSNP130	chr6 108999534 109000017	Unique	522	37	CTTGTCTGGAGAGAAAAGCACGAGTTCATGTTGTTTCACTACCACTTTTCTATCCATTTCTTGGCCTAGAGCCGTTTCTTTACTACCATAACTGCCAACACTATCTCCATAAACAAAGAATCTTATGTCTGGAGGTCTGTCATGTCACGTCCTTTTGCTATTAAGACAGCTCTATGAATATACTTTTTTTTTTTTTTTTAATCCCTTAACTTTTCTGGGCCCAGTGGTCACATGACATCTGATAAGACTTGTATAAATTCAGATGCTCTAAGAGCACCTTTTTTGTGCCTTTCCATTGAAGACAAAATAATAATTGGAGGCAGAATAATAATAATGTTGTTGATTGTTAATGGGGTGTTTTATGGGGGATTTCTTGTCCATATATGTGTTATGTAATTT…	Yes	108999514	109000035	108999534	109000017	20	58.119	CTTGTCTGGAGAGAAAAGCA	rdt_01796_0010002_e1_t315_L	18	58.708	TGGACTTGAACTCCTGGG	rdt_01796_0010002_e1_t315_R
313	FOXO3	6	108858264	109021307	HG19 dbSNP130	chr6 108999995 109000516	Unique	561	50	GTCCTAGCTACTCAGGAGGCTGAGACGGAAGGATCTCTTGAGCCCAGGAGTTCAAGTCCAGCCTGGGCAACATAGCAAGACCCCATTTCTTAAATTCTTTTTTTTTTTTTTTTTTTTTTGAGACGGAGTCTCGCTGTCGCTCAGGCTGGAGTGCAGTGGTGCGATCTTGGCTCACTGCAAGCTCTGCCTCTCAGGTTCACGCCATTCTCCTGCCTCAGCCTCCCGAGTAGCTGGGACTACAGGTGCCCGCCACCGCGCCCGGCTAATTTTTTGTATTTTTAGTAGAGACGGGGTTTCACCATGTTAGCCAGGATGGTCTCGATCTCCTGACCTCGTGATCTGCCCTCCTCAGCCTTCGAAAGTGCTGGGATTACAGGCGTGAGCCACTGCGCCCGGCCC…	Yes	108999976	109000536	108999995	109000516	19	58.212	GTCCTAGCTACTCAGGAGG	rdt_01796_0010002_e1_t316_L	20	58.767	TTTTCCACGAATACCCCAAC	rdt_01796_0010002_e1_t316_R
314	FOXO3	6	108858264	109021307	HG19 dbSNP130	chr6 109000460 109000983	Unique	564	45	GAGTCAAGATTACCCACACCCAGCACTGCAGACTTATTAAGGCCTTTATAGAAAGTGGCCATTTCATCTCCACTGGTGTTGGGGTATTCGTGGAAAAGGGTGGTAAGCAATTCAGTTAGTCCACATAGCCAGTAGGGAAGAACCAGAAAAGTATAACTCATCTACTTAGGATGAGCGGCTCTCCTTGTTTTAGCATGGAAAGTCCCATGTCCTAGGAAATCCCTCAGTCCGGAAGTCTAGAACAGAATCTTATCTGCACCTTGAACATCTAACTAAAAAGGACCCACCAAAACACCCCTAATATGGCTTTCTTTATCTCCCAAAGTGAATGATCCCATTCCCTTTGGGCTTTTCAACTTCAGAGCATTTTGTAATAAGGACAACATGAGAAATAAGGTA…	Yes	109000440	109001003	109000460	109000983	20	58.27	GAGTCAAGATTACCCACACC	rdt_01796_0010002_e1_t317_L	20	58.913	GATCATTAAGGGCACTGCAA	rdt_01796_0010002_e1_t317_R
315	FOXO3	6	108858264	109021307	HG19 dbSNP130	chr6 109005852 109006312	Unique	503	43	TCCCCTTTCCAAATGAAATAGAGATGCAGTACTTAACTTTCCTTGGTGTTTGTAGATATTGCCTTGTGTATTCCACTTAAAACCGTAATCTAGTTTGTAAAAGAGATGGTGACGCATGTAAATAAAGCATCAGTGACACTCTATCTTACTCCAAGAAGTCTCTTTGTTCTCCCTCCCCCTTTCTTGAACCCTAGGAATAAAATGGCAGTTTCTCTCAAGGTCTTCCTGTGGAATTCCCCCACAGGCTGGGAGAGCCACAAAGCTGAGAGACTCTTATCACAAAATCTTTAAATGAACCTAGTAAACGTTTTCTCTGGCCCGCTTCTGACCTCCACAGACAACAGACAACTTAATAAAGGAAGATTTATGGCATAGTTCATGGTGGCTGATAGCCACTTT…	Yes	109005830	109006332	109005852	109006312	22	57.797	TCCCCTTTCCAAATGAAATAGA	rdt_01796_0010002_e1_t329_L	20	58.53	GCAACCGACAAGTTAAAACC	rdt_01796_0010002_e1_t329_R
316	FOXO3	6	108858264	109021307	HG19 dbSNP130	chr6 109006279 109006782	Unique	544	42	GCTTTGAATAAGTGGGGAGTTGGGACTTAGAGACGGCCCTCACTGAGCGTCTGAGGTTTTAACTTGTCGGTTGCTTGACCTGGATGAGGTCTTCCTCACCTGAGTCCAACACATGAACGTTGGTTGGCAACAGTGCCCTCCTGCCCGACCTGCATACTGAAAGTCAGACATGACACTTCAGGCTTCTGGTGGCAACAGCGTAAACATTTCCTCTGTGTGTACCTTTAGGGCCTCCTCAGTTAAGTGAGAGGGAACTCCACCTGTTGTAAAACTATTCTTAGTAGTCTGGATTGTGTTTTTTCATTTTAATAGCCATATAAAATTATTCAGATGATTCAGAATAAGCAGGATCTATTTTAAGGTCCCACATGATAGGTTCTTACTTCAGATCAAGGAGGT…	Yes	109006259	109006802	109006279	109006782	20	58.169	GCTTTGAATAAGTGGGGAGT	rdt_01796_0010002_e1_t330_L	20	57.564	TCAAGTGAAATACCCATCCC	rdt_01796_0010002_e1_t330_R
317	FOXO3	6	108858264	109021307	HG19 dbSNP130	chr6 109006719 109007225	Unique	548	42	TGGTGGTGTGTAAGTTTTTCTTCACCATTGTTTTAATTACTTACAAAGGTAAAACTTCACCGTCTCCTAATGCCAAAGCCTACTGGGGATGGGTATTTCACTTGAGATTACTTCCCAATTTTTATTCTGTCTTCCAGAGGATTAAAGATGGAACTCTAATACCAGTTATGACAAGATTCTTAGTAGAGAGTTCTCCACAACCAGGTAAAAATGCAACCAAAAACTAGTAAGTTAATTTAATGATCGACAGTTACGAAGCCAACCTCCAGTGTGGCAGTGGGCTAGCCTTTGTGATGGGCGGGCACCAGGAGAACGAGGATCTGTGCCTGCCCCGTAAGGGTATGTGGTCTAGGAGTGATCTGTCTACTCCACCTGGAGGGATAAAGGGCCAGCTGCTTA…	Yes	109006698	109007245	109006719	109007225	21	58.345	TGGTGGTGTGTAAGTTTTTCT	rdt_01796_0010002_e1_t331_L	20	57.977	TGACTTGGCTGATACACATC	rdt_01796_0010002_e1_t331_R
318	FOXO3	6	108858264	109021307	HG19 dbSNP130	chr6 109007203 109007673	Unique	511	52	TTCAATAATGAGGGCAAAGCTTTAGGCCGGCAGATGTTACTTTGATGTGTATCAGCCAAGTCACCCATACCACAGCTGGGATATAGGGGTCCCAGGCAGAGAATTCATAGCCACCATTCTGCCAGACACTGGCACACACACACCCACAGCACCCACAACCCCAACCCTGAGACATGGGAAGTAGACGGCTGTGGGTTGGTGGTGGGGTGCAGTCTGCGGTGCCCTGAGCTGCTTGCAGCCCTGTGGTGGGAGCCAGCAGGGGAGAGTATTTGAGGGGTGGAAGTGAGAGAGAGGCACTCAGAAAAGGGGCCCACTCCAGCTCTGCTTTCCTCTCCATCAAAGAAAAGCAGTGGCGCTGGGCCCAGAGGAACAGACACATTTGGAGCAGGAGGAAGAGTC…	Yes	109007183	109007693	109007203	109007673	20	57.026	TTCAATAATGAGGGCAAAGC	rdt_01796_0010002_e1_t332_L	20	58.787	AGAACTACACACACACATGC	rdt_01796_0010002_e1_t332_R
319	FOXO3	6	108858264	109021307	HG19 dbSNP130	chr6 109007633 109008114	Unique	521	46	GAAAGAGGAAGACTGTCAGCAATGTTTAAGACTGGAAGAAAATTAGATTATGTGTGTGCACGCATGTGTGTGTGTAGTTCTGCCTACCAACCATCACATAGTAATGGCTCAGAACTGTTGGGGTTTGCCTACCTTCTCTGAGGACTTGCTAGAAACACATGACAAACATCTCCACTCACACTTTGGGAGGAGAAATCCCAATGCCCTGCTAGTATTGGCACAGGATCTCTTCTGTGCATCCTATGATCATTCCTCCACCAGCACTCGTGTGTGCCAGGCGCTGTGCTTGTGTTGGTGAGATGAGTTGAAGGGGCTGAGCTGAAGTGTGTAGGCCTGTTGGCATGAACTTGAGCACCTGAGTCCCTTGAATGCTGCTAAGGATAGGATGGAGGGACAGAG…	Yes	109007613	109008133	109007633	109008114	20	58.576	GAAAGAGGAAGACTGTCAGC	rdt_01796_0010002_e1_t333_L	19	58.59	AATCCCAAACAAGCTCACC	rdt_01796_0010002_e1_t333_R
320	FOXO3	6	108858264	109021307	HG19 dbSNP130	chr6 109008109 109008586	Unique	518	50	ATTGGAACATGCTCAGGAAACTGAGAGGTGAGCTTGTTTGGGATTTAAAGAGCTCAAAGAAGGCGAGAAGTCAGGCAAGAAAAGAAGGCTGCCCGGAAACTCGAGACCAAGGAGCTTGGAGTTTGCGATTGAGCATGGGAAACTAGCAGGGTGGTGGCCTAGTCAGAGCTGGCCTTTGGGAAGGGCCCCAGGGCACACTGTAGGAATGGATTCTAGAAGGAAGATGAAGAAATGAGAAAGCATGGTAATTCTAGAACTGTTCTCTCAACCAGGCACCCACAGAGAGATGTTTATGTGCCCCACTGGAAAGGCGGAGAAAACTGCTTCAGGTTTCAGGTGACCAACTCAGCTCTCCCAGCCACAGGCCCTGGAGATCGCCCTAAGGGCTAAGGGAGCCAT…	Yes	109008089	109008606	109008109	109008586	20	58.079	ATTGGAACATGCTCAGGAAA	rdt_01796_0010002_e1_t334_L	20	57.577	AAGAGTTGAAATCCAAACGC	rdt_01796_0010002_e1_t334_R
321	FOXO3	6	108858264	109021307	HG19 dbSNP130	chr6 109008546 109009063	Unique	559	35	GCTCTGATCTGGAAGAAATGATAAATTTGGTAATGGGTTAAGTCTAGAGGAGGGAGGCAAGGGCGTTTGGATTTCAACTCTTCACCTGGTGTACCATTTTATCAAAGTGGGAGTGTATTATACTTAGATAAATATAGCTTCTAAAAACCTATTGGGAGAGGCTGGCTTTGACTCAGACTGGAGGGAGTAAGGAGTAAGATGGGAGAAGGGTATTGGGGAGTAGAAGTAGAAGTGATGAGGTGACTATACTGTTGAAGGAATCTCACTGACGAATAGTATTGTTACAAATTTGTATCTCCATCACCTTGGGTTTCCTTAACTTCCTCCTATCAACATCTTGGATATCATAGTATAGGAAGTACCTAATCAGAAGAAAGGAATATTATGCATCTATCAAAA…	Yes	109008525	109009083	109008546	109009063	21	58.155	GCTCTGATCTGGAAGAAATGA	rdt_01796_0010002_e1_t335_L	20	57.285	TCTCCCAGCCAGTTTTATAC	rdt_01796_0010002_e1_t335_R
322	FOXO3	6	108858264	109021307	HG19 dbSNP130	chr6 109008988 109009462	Unique	515	41	TTGGACACATGCTTAGAAGGGTAATTATTGCTTTTATATTGTAACCTTGTATGTTGATATATAAGAATAAAAGCAAAATACAAGTAATACGTAGTAGTATAAAACTGGCTGGGAGAAGTGCTAAAAGGTAAAATGTAAAAATAATTCTTGTGTCCTGGACTCTGTGGTCCTCACTACTGGACTCAGGCCCTTGGTATTGCCACCAGAGTTGGATAGTGTATGAGCTACACCTGAGCCCCAGCAGTGAGGGATCAGGAAGACATGGCCCCCTCAGTAGGGGAGGAGGGAGGGACTCTTCCTCCCACTAAGGTGCACCCAGTGGATAACTCCAAGTAGGAAGGGAGTTCTCATGCTGGGACATGCCCTCAAAATGACACATGTCCATTGTAGGAGGACAAT…	Yes	109008968	109009482	109008988	109009462	20	58.183	TTGGACACATGCTTAGAAGG	rdt_01796_0010002_e1_t336_L	20	58.303	GTCTTTTCATGCTTTCTGGC	rdt_01796_0010002_e1_t336_R
323	FOXO3	6	108858264	109021307	HG19 dbSNP130	chr6 109009462 109009915	Unique	493	35	GTGCATTCACACGATTCAAAAGCCAGAAAGCATGAAAAGACACACACTGGGAATGTTTTCCTCCCATCTTTGTCCTCTTATCTGCTTAGTTCCTCCCACCCCAGAATTCCTTACGTTTCCTTCCAGAATGTCTTATGTACCTACAAGTAATAAAAACACAGATTCTTATTTTCCCCTCTTATTACACAAAATGTACATCATACACGCTGTATATACACAGGCATCTTGCTTTTTAAATGATTTTCCCCAAGATGGAGGAGATTTTAATACATAGAAAGCTTCCTCATTCTTTTTATAGTTACATAGTATTCCATTGTATTAATTTGTCATAATTGATTTAACCAGTAGTCCCCTGTTGATAGATACTGGACATTGGATTGTTTGCAGATGTTTGCTATT…	Yes	109009442	109009934	109009462	109009915	20	57.956	GTGCATTCACACGATTCAAA	rdt_01796_0010002_e1_t337_L	19	57.787	CAGCAATTCCATGTTTGGG	rdt_01796_0010002_e1_t337_R
324	FOXO3	6	108858264	109021307	HG19 dbSNP130	chr6 109009864 109010385	Unique	562	40	GGCCACACTACAACTAGTAACCTTATACATTTGTTATTTCATACATGTGCAAGAATCTTTGTAGAATTAATGCCCAAACATGGAATTGCTGGGTCAAAGGGTATATACATTTTTAAAACTTTATTTCAGTCGTTTTTGGGGAACAGGTGGTTTTTGGTTACATGAAGTTCTTTAGTGGTGATTTCTGAGATTTTGGTGCATCTGTCACAAAGGGTATATACATTTGATCAAGGTTGACCAAATTGTCCTCCAGTGTGCCAGTTCACCACTCACACCAATCATGTAGGAAAATCTCATATTTTTGATATTTTAAAAATGCAGTTGTAGCACAGTGGCTCACCTTTGTAATCCCAGCTCTTTGGGAGGCCCAGTGGGAGGATAGCTTGAGGCCAGGACTTA…	Yes	109009844	109010405	109009864	109010385	20	57.24	GGCCACACTACAACTAGTAA	rdt_01796_0010002_e1_t338_L	20	58.275	AGGGAGAGAGGAAAAACAGA	rdt_01796_0010002_e1_t338_R
325	FOXO3	6	108858264	109021307	HG19 dbSNP130	chr6 109010362 109010848	Unique	525	56	AATCAGACCAGGCTTTTTCCTTGCAAATGAAATAAAATTGCAAATCTGTTTTTCCTCTCTCCCTCCAAACTTTTTTGTTTTAAGCCTGTTCCTAAGGTAAGGAGGGCCTGAACTGCTGAGAAGGAGGGGTGGAGGATGGGAGGGAGGCTCAGGAGGTTTGGGGAGGCAGAAGGCCTCAGGTGATTTCCACACACAGAAGAGTCATGCCAACAACTTGTCCATCCAGTCTGGCCACAGACTCCACCCCTCACACCACCAGCTTGGACCGCCCAGCTTCAGGGTCAGAAGCCTGACCTCACAGCTGCGCTCCTTCACCTCCCACAATTCCAGAGGGGAGCTGTCACCCCGAAGGAAACAAGTCTGGTCTTCTTGGCCCCAAACCACACACCCAGACCTATT…	Yes	109010342	109010866	109010362	109010848	20	58.756	AATCAGACCAGGCTTTTTCC	rdt_01796_0010002_e1_t339_L	18	57.97	CTCTGCTCTGAAAGCTGG	rdt_01796_0010002_e1_t339_R
326	FOXO3	6	108858264	109021307	HG19 dbSNP130	chr6 109010758 109011288	Unique	569	56	ATTCATAGCGAGATTGCACAACCTGCTGGAGGACAGCCCAGCCGGGCATGGGAGAGCAGCCCTCCTCCTGTGCCAGGCCCTGGCCCTCGGGTGCCCCTGGGTGAGCCTGTGCCAGCTTTCAGAGCAGAGCTGTTCCTATAGTGGGGGGCCTCAAGGGTCTGATTGGCTCCTCCTCCCAAGTGGGAGAACTTGCTTCTCCAAAGGAGAAGCGCTCACGCCACCCGCCCACTGCCCCACTGTGCAGGTTGACACCTGGTTGGAGGGCTCACTCTCATTAGTGCACACAGAAGCCAGAAGGCAGACTGTTACAGAAGAGGAAGCTATGTCACAGAAGACACTCTTTACGTCTCTGTGGGGAGCAGTGCCATGGAGCGGGGAAAGGAGACTCAACTTGGGAAT…	Yes	109010738	109011306	109010758	109011288	20	58.049	ATTCATAGCGAGATTGCACA	rdt_01796_0010002_e1_t340_L	18	58.318	TACAGATACTTCCGGGGC	rdt_01796_0010002_e1_t340_R
327	FOXO3	6	108858264	109021307	HG19 dbSNP130	chr6 109011251 109011715	Unique	505	42	TATGAAATGGAAACAGGGCTGCCTGTCTTGCAGGGTTGGGAGGCTCCCATGAGAACACGCCCCGGAAGTATCTGTAGCATACTTCAAGCAGGTCAGGAGCAAGCCCTTCATCAACGTCCTCTTCTCTTTAAACACATCTCATTGGCCCACACTCCATGGGTTGTTTTTTTTTTTAGTCTTGTAAAACATACAAAATTAATCTGACATTAATGAACCTCATCAGTATAATTAGATTGCAAAGTAATTAAAAAAATGAAAGGTAACCAACTTGTAAGGTTTTTCTGCTCTTACTATTTTCCTTGATGTTCTTCAGGACCTGTTGACAGCAACCGTGCTCATGGTCAGCTGCTTCCATTCTATGTCCTGTAGAATCACTGTCATGAACACCAAGAACTCAAA…	Yes	109011231	109011735	109011251	109011715	20	57.468	TATGAAATGGAAACAGGGCT	rdt_01796_0010002_e1_t341_L	20	58.178	ATGTTCATGAAGTGGACCAG	rdt_01796_0010002_e1_t341_R
328	FOXO3	6	108858264	109021307	HG19 dbSNP130	chr6 109011713 109012181	Unique	509	47	TTGAGTGAGTCATTTCCCTCTCCCTGGTCCACTTCATGAACATTCCATACTTTTTAAGGGGTCATGATGCATGAGCCCAGAAAGGGAGCACACACTTTACGAACTACAAAGCAAGAAACAGAAACAGAACCACAGACACTGCTTTGAGTCAGTAAGTTGGCAAATGTGAATATATTCATTTTCCAGAGGGGAAACTCGGATCCAAAGTGGACTCAAAGGTTCATTGTTACTTGCTGTAACCTGCCCTTCAGCCTGCCCCAGGCCTCCAAAGCTGACACTTATGGCCATGGAACCCTGTTGGGAGAGTTAGGGTAGAGGATGCATCTGATAGGATAGGGAAAGAAATGGAGAAAGGGGAAAGGATGGAAAAGAGGAAGAGGACTTGGAGATGGAGGAGGA…	Yes	109011693	109012201	109011713	109012181	20	57.519	TTGAGTGAGTCATTTCCCTC	rdt_01796_0010002_e1_t342_L	20	58.195	AGACTCAATGTAACACCAGC	rdt_01796_0010002_e1_t342_R
329	FOXO3	6	108858264	109021307	HG19 dbSNP130	chr6 109012152 109012629	Unique	517	53	CATTTCAGAGGAGGTGGTGCACCCTACACAGATGTTTGCGCTAGAACCCGCTGGTGTTACATTGAGTCTCTCCAGTTTCTTCCTAAAGAAGTGAAATGATACAGGGGCCTGTGGTGGCCCAGCTGGAAGGTCTTTCTGATGAAGACAGGAGGCCAGAGTGATTTGCTGCTAGTTTGAAGGGGGCAGGAAGTAGTGACAGCCTGGAATCCACCTGTGTGAGGCAGGGAAACTGTCCCCTGGGGTGTGTGTATGTGTGTGTGTGAGAGCGAGAGAGAGAGAGAGAGAGAGAGAGAGAGAGAGAGAGGAGGGGAGGGGAGGGGAGGGGAGGGGAGAGGAGAGGAGGCCTCTGATGTTGCCGTCTCTTGATCAGTGCAGATGGCATTTCCACAGCAAACCCCT…	Yes	109012133	109012649	109012152	109012629	19	58.074	CATTTCAGAGGAGGTGGTG	rdt_01796_0010002_e1_t343_L	20	57.904	GAACCTTTACACTCAGGGAG	rdt_01796_0010002_e1_t343_R
330	FOXO3	6	108858264	109021307	HG19 dbSNP130	chr6 109012602 109013136	Unique	576	42	AATTAAGAACCTACCAGGGTGGTCTGAAGCTTAATTGCTATGCTTGTGCCTCCCTGAGTGTAAAGGTTCAAGCCACCCCTCCTCAGCTTGGCCATGCCCAGGGCTTGCTCCACCTCTGGGGGAGTAAAAACATCTTCCCTGAGTGGTGGAGCCACCACTTGGCCTGATTTAGTACAATTAGGTTCTTTTTGATGGAAGCCAGTTGTTAAGTGCAGAACTCAAAGCAATTGAAGTTTTTTGTATAGTATAAATGCACAGTGAAAAAGCAATCTTTTGAGAGGGCATGTGGATTGTGGCTTGTAGCCCCCCTGATATGGTAAGAAGCATATGGACTTTAGACATATGCTAAGACGTAGTTATAGGGTCTTATCTCTCTGAGTTTCGGGGTCCTTGATGTTT…	Yes	109012581	109013156	109012602	109013136	21	57.699	AATTAAGAACCTACCAGGGTG	rdt_01796_0010002_e1_t344_L	20	57.013	TCCATCACCTTCCTTTTCTT	rdt_01796_0010002_e1_t344_R
331	FOXO3	6	108858264	109021307	HG19 dbSNP130	chr6 109013048 109013518	Unique	511	38	GCAAAGCCCCTATCTGTTTATTCACCCTGTAATTCAACATGTATTTATTGAGGGTCTACTGTGTGCCAGCACTGTGCTAGAATTAATGGTTAAACTCAAGCTTTAGAAAAAGAAAAGGAAGGTGATGGATAGGCTTCTTTCTGACTTTGCCTGTGCAACCGCAGGTAAGTTACCTAACCCCTTGAGTTTCTGTTTTCTTATCTGCAAAATAGGGACAATAATAACCCTACCTTGTTGTGTTATTGAGAGGATTAAGTGAGATGATGCATGGACAGCCCTTGAGGCAGAATCTGGCACATAGCAAGTGCTTGATAAGCTTAGCTATATTTATTAGGACATTGGAATTGCTCAATAAATTATAGACCATAGATTTTGTAATTAGGTTTCTAAAATGTAGCC…	Yes	109013028	109013538	109013048	109013518	20	58.247	GCAAAGCCCCTATCTGTTTA	rdt_01796_0010002_e1_t345_L	20	58.82	GGCCCAAGGAATCTGAATTT	rdt_01796_0010002_e1_t345_R
332	FOXO3	6	108858264	109021307	HG19 dbSNP130	chr6 109013436 109013980	Unique	585	48	AAAATGTAGCCACTATGCCCTATCCAAAGCCAAAGGAAAGCAGATTTTTCAAAATGTGGTCTTTAGATCATGTGTATCAGGAAAGCCTGAGGGAGCTTGTTAAAAATTCAGATTCCTTGGGCCCATCCTAGAAGTACTGAGTCTGAATCTGACAGGGCCTAAAATTCTGCCTTTTCAAACACTGTCTCCCATGATTCTGAAGTACACTCAAGTTTTGGAATCCCTGAGGGTCAAAGGTAAAAATGCCCATCCATTTGAGAATATCCCCCGTGTAGGCAGAATAATGCCCCCACCCTGCAAGGATGTCCATATCCTAGTCCCCGGAGCCTGTGAATGTGTTGGGCTGCATAGCAAGGAGGAGTTGAAATTGCTAATCAACAGACACTTGTGAAAAATAAG…	Yes	109013416	109014000	109013436	109013980	20	58.612	AAAATGTAGCCACTATGCCC	rdt_01796_0010002_e1_t346_L	20	58.157	CTTGCATTTTCCCCCTTCTA	rdt_01796_0010002_e1_t346_R
333	FOXO3	6	108858264	109021307	HG19 dbSNP130	chr6 109013898 109014455	Unique	597	50	AGAGTCAGAACCAGAGACATGGCATGGTCACAGAAGCTCAAACAGCCACTGCCGGCCTTGAAGACGGAGGGAGGGCCACACGTCATGGAGGGAGGGCGGCCTCTAGAAGGGGGAAAATGCAAGGAAACGGCTGCTCACCTAGGGGATCACACGGGAGCATGCCCCGGAAGTATCTGTGGCACAGACGCTACTAGATACTTCCAGGGCATGCTCCCGTGTGATCCCCTAGGTGAGCCTCCAGAAGGAACACAGAGCCTAGAACGCCTGGAGCCTCCAGAAGGAACACAGCCCACCAACATCAGATACCTAATTTTAGCCCAGCAAGACCCATTCTGGGCTTCTGACCTCTAGAGTTGTAAGATTATAAATGTTTGCTGGTTTTAAGCCTCTAAGTTTGTG…	Yes	109013878	109014474	109013898	109014455	20	58.071	AGAGTCAGAACCAGAGACAT	rdt_01796_0010002_e1_t347_L	19	57.792	ATAGTCCCAGCTACTCAGG	rdt_01796_0010002_e1_t347_R
334	FOXO3	6	108858264	109021307	HG19 dbSNP130	chr6 109014374 109014877	Unique	543	55	TGGAGTCTCACTCTTGTCCCCCAGGCTGGAGGGCAGTGGTGCAATCTCGGCTCACTGCAACCTCCACCTCCCAGCTTCAAGCGATTCTCCTGCCTCAGTCTCCTGAGTAGCTGGGACTATAGGTGCCCGCCACCACGCCTGGCTAATTTTTGTATTTTTAGTAGAGATGGGGTTTCACCATGTTGGCCAGGCTGGTCTCGAACTCCTGACCTCAGGTGATCTGCCCACCTCGGCCTCCCAAAGTGCTGGGATTACAGGCGTGAGCCACTGTGCCCGGCCTACTCTGTCCTTTCAAACCAGGCTGGATTCATGCACTGGATGTGGAAGATGCCCTGAGATCCAGGCCTGGGCTTGGGTGGGAGCCCTTGGCTGAGGGGCACTCTCAGAGTTGGGAGAGGG…	Yes	109014355	109014897	109014374	109014877	19	58.589	TGGAGTCTCACTCTTGTCC	rdt_01796_0010002_e1_t348_L	20	57.607	ATTTACAGACACTCTGAGCC	rdt_01796_0010002_e1_t348_R
335	FOXO3	6	108858264	109021307	HG19 dbSNP130	chr6 109014863 109015377	Unique	556	51	TTAGACAGCTGTTGAGCAAGACTCATGCATCAGGGGGCTCAGAGTGTCTGTAAATTGTAAACAGTCCCAGGCCCAAAGGATCTCTGTCATCTCTGTCATGTTCTCATCTCAACCAAGAGGGCCTGGAACACCTGAAGATGGCCTGATTGCTCTTCCCAGAATCCTGAGGAAAAGGAAAGAACCGTACCAAGAGCCTCCTAACCAGAGTGGGGCTCTCCCTCCCTCACCCCTGGATTCCCTTAAGATGGGAACAGGAAGGGCAGCTCTCACACCCACACTGTCCCAAGGGTGGGCATTGCTGGGACTCCTGGGCCCCTTCCTTGTCTCCTCAGTGCTCCTCCAGCTCTGGGCCAGCCTGCAGCCCTTCCTCCTCCTCCTCTCCTGTCTGTCCCCTTCCAT…	Yes	109014843	109015398	109014863	109015377	20	58.496	TTAGACAGCTGTTGAGCAAG	rdt_01796_0010002_e1_t349_L	21	57.641	TGGCTAGTCATTCTTTCAACT	rdt_01796_0010002_e1_t349_R
336	FOXO3	6	108858264	109021307	HG19 dbSNP130	chr6 109015302 109015821	Unique	562	45	AACTGAGACCTATCAAGTGACAGGCACTGGGCTGATGGCTTATATTCATCATCTCTTTATTCTGATTTTATTATGAAAAATTTCAAACATATAGGAAAGTTGAAAGAATGACTAGCCATACACCCATCACCTAGATTCAACAACTCTTTTTTTTTTTTTTTGAGACGGAGTCTTGCCCTGTTTGCCCAGGTTGGAGTGCAGTGGTGTGATCTCAGCTCACTGCAACCTCTGCCCCCCGGGCTCAAGTGATTCTCCCACCTCAGCCTCCCAAGTAGCTGGGATTACAGGCACCTGCCACCGCGCCCGGCTAATTTTTGTATTTTTAGTAGAGACTGGGTTTCACCATGTTGGCCAGGCTGATCTTGAACTCCTGACCTCGTGATCCACCCGCCTCGGCCT…	Yes	109015281	109015842	109015302	109015821	21	57.46	AACTGAGACCTATCAAGTGAC	rdt_01796_0010002_e1_t350_L	21	58.14	GGGACTTGTTATAATGGCTGA	rdt_01796_0010002_e1_t350_R
337	FOXO3	6	108858264	109021307	HG19 dbSNP130	chr6 109015751 109016214	Unique	503	39	CAGCTCTTAACATGATGCCATATTTACTTTATAGATTGATGTATGTATGTATATGTACATATGTTTTTGTTTTGCTGAATCTTTAGAAAGTTCAGCCATTATAACAAGTCCCCTCCCAAGACCTCAGCATGCATCTCTCAAGCCCCATGGGATCCCTGCAAAACAAGTATAGATACCAGTCCCATTTTACACGTCAAAAATTTGAATGTAAGAATTTGAGTGTAAATATTTGAGATTCTAAGAAATGACATTACTCGCCCAGCATCACACAAGTGGTAAGTGATGGAACTGAGATTTGAACCCAGGTTGGTATCCTGCCTTCTCTAAAGTGGTTCTAGAGCTCAGAATTAGGGGTATCCCAGAGTGGCGTTGCTTCTAGCTTGGGATTTTTTTTCTCTT…	Yes	109015731	109016233	109015751	109016214	20	58.629	CAGCTCTTAACATGATGCCA	rdt_01796_0010002_e1_t351_L	19	58.045	ATCTTGGAATTCACCCAGC	rdt_01796_0010002_e1_t351_R
338	FOXO3	6	108858264	109021307	HG19 dbSNP130	chr6 109016212 109016674	Unique	502	48	CAAAGCTACCACTTCCCAAGAAGCTGGGTGAATTCCAAGATTACAGGTTAGTGGAGAAAGATGTTCAGGATGTGGGCCCAGAGGAACAGACGGTTAAAGCTGCCAAGCCTATTGCCGCTAGAATGCAGGCAACCCCTTGGGGCTCCCAGCACGTACCTGAATGTCTCCCATCTGGGATCACTATGAAGCACGAGAGTCTAAGGGGCCCTTGGAGAAACACCAAGGAATAAAAGAAGCCTGCTCATGAAGCATAAATCCCAAAATAATGAAGAAAGGCCTCATGGTGGGCCTCAAAATGTGGGCCATTAACCACCTGCATCAAAATAACCTGGAAAGCTTGTTTAAAATGCAGACTCCTGGGTTTACCCCAGATCCAGTGAACCAGATCACTGGGGCATG…	Yes	109016193	109016694	109016212	109016674	19	57.9	CAAAGCTACCACTTCCCAA	rdt_01796_0010002_e1_t352_L	20	57.964	GTGTCATGTTGTGTCATGTG	rdt_01796_0010002_e1_t352_R
339	FOXO3	6	108858264	109021307	HG19 dbSNP130	chr6 109016659 109017128	Unique	510	41	AGGTAGAGGACTAGTAGCCAAATTCCTATACTAATACACATGACACAACATGACACGACTGTGCACTACACTACACTACACACCACATTACTGTATATACTACGCTGCACATAACACTGTACACTACACCACAGCTCCCTGTGCTACACAGTGTCATGCTGTCCCCTACCACACTATGCGATACGACTGGGCTTCCTCCTCAGTTAAATGCTCTACTTTCTCATTGATCCATTTTTTTTTAATTTTCTAAAAGTAGTTTATTTTTTAATTTTTTTTTTAAAGTGTTTTAATTTACATACAGTGAACTTCACACCTTTTGGTATCCAGTTGCATGAGGTTTAACAAATGCATAGAGTTGTGTAACTGCCACCACAGCCAAGATACAGAACAGTTCCATCC…	Yes	109016639	109017148	109016659	109017128	20	58.794	AGGTAGAGGACTAGTAGCCA	rdt_01796_0010002_e1_t353_L	20	58.025	TTCTGGAACCCTCAAAACTC	rdt_01796_0010002_e1_t353_R
340	FOXO3	6	108858264	109021307	HG19 dbSNP130	chr6 109017110 109017570	Unique	501	40	ACTTACCTCTGGTAACCACTGATCTGTTCTCCAACCCTGGAGTTTTGAGGGTTCCAGAATGTAATATAAATGGAATCACACAGTCCATAGCCTTTCGAATCTGACTCCTTTCACTTAGCATAAGGCATTCGAGATTCATCCATGTTAGTGCATGTAGGAGTATTTAATTCCTTTTTATTGTTGATATTCTGTTGTATAAATGTACCATGGTTGTTTATCCATTCCCCAACCAAGGGACATTTGTGTTGTTTCTGGGTTTTGGTGATAAACTCAATGATCCAAATTTAATGAACTGATTCCTTTCTCTGGGAGAGGAGAATCTCGTATATTGGCCATGTGATAAAAGGAGTAGGTGGTGGGTCAAAGAAAATGGCCTACACATGGTTTCTGCCATGGGCC…	Yes	109017090	109017590	109017110	109017570	20	57.98	ACTTACCTCTGGTAACCACT	rdt_01796_0010002_e1_t354_L	20	57.933	ATTGTGAAGACCTGGTTGTT	rdt_01796_0010002_e1_t354_R
341	FOXO3	6	108858264	109021307	HG19 dbSNP130	chr6 109017563 109018079	Unique	556	49	AAACTTGCTGGTCTTCCAAAAATCATAAAACAACCAGGTCTTCACAATGCTGCAGCGCCTATCTTTTACAAATAAAACAAAGGGCCCTTGGAACACCAGGCCCCAAAACTCACTGGGAAGCCATCTGAGTGAGCACCTTAGCCTTCCACTGTGGTGTGCCCCACGCCTTCCATTGTGGCGTCCCCCACAGGGGAGTCATCCGGTGGCATCATCCTTCTTCACAGCTCTCTTCAGCTTACAATGTTTTTGCCGGACTGGATCTATTTGATCTTCCAACAAGCCCAAGAAGGAAGAAAGGCAGACATTTTTATTTTTACTTGCACCATTTTGAAATCAGGTTGCCAAAGCTCAAAAGCTCAAGGCAGCTGGTACTTATTCAAAGTCAACAAGCCCCTTTGG…	Yes	109017543	109018098	109017563	109018079	20	58.529	AAACTTGCTGGTCTTCCAAA	rdt_01796_0010002_e1_t355_L	19	57.709	CTGGTCTCAAACTCCTGAC	rdt_01796_0010002_e1_t355_R
342	FOXO3	6	108858264	109021307	HG19 dbSNP130	chr6 109017921 109018471	Unique	591	48	AAGGCAGCTGGTACTTATTCAAAGTCAACAAGCCCCTTTGGCTGGGGAGACCCCCTGACTCTTCCCATTCTCAACCCAGTGTTTTCTGGTTTTAAAGATGTAAAACTTCTGGCCGGGCGCGGTGGCTCATGCCTGTAATCCCAGCGCTTTGGGAGGCCGAGGTGGGTGGATCACCTGAGGTCAGGAGTTTGAGACCAGCCTGGCCAACATGGTGAAACCCCGTCTCTACTAAAAATACAAAAATCAGTCGGGCATGGTGGCAGGCACCTGTCATCCCAGCTACTCTGGAGGCTGAGGCAGGAGAATCACTTGAACCTAGGAGGTGGAGGTTGCAGTGAGCTGAGATCACACCACTGCACTCCAGCCTGGAAGACAGAGTGAGACTCCATCTCAAAAAAA…	Yes	109017901	109018491	109017921	109018471	20	57.961	AAGGCAGCTGGTACTTATTC	rdt_01796_0010002_e1_t356_L	20	58.1	ATAAATGAGAGCATGGAGGC	rdt_01796_0010002_e1_t356_R
343	FOXO3	6	108858264	109021307	HG19 dbSNP130	chr6 109018423 109018932	Unique	550	47	AAGTAATAAGGTGGGCGAAAAACAGAACAGAGCTGAGTTTAAACCACACATCTGCTTGCCAGCTACACAGCCTCCATGCTCTCATTTATAGGATAGGCGAAGAAATTCCTACCTTCTAGTGTTGTTGCAAACATGAGAGGCTGCAGAAGAGTTCATAATGCAAGTGGGTAAAGCATAAGAGGCACTCTATAAATGGCAGCAATTATTATTAATTTGGTTTATTAAGAGAAACCATAGAATGTACACACCATTAACCATCTGTGGTAGGTGCTCTCTGCCTCTCAGTACTGCTCAGGATTTCTGAGGCCTAATTTTCTCCTGGCAGCACTAAGGGAAACCAAGGAGTTAACAAGGAGGCCTGGAGGCTGGCATGGCTGGGACTGTTAGTTCCTAATGAGG…	Yes	109018403	109018952	109018423	109018932	20	57.498	AAGTAATAAGGTGGGCGAAA	rdt_01796_0010002_e1_t357_L	20	58.293	AAGACCAAGTCCAGACACTA	rdt_01796_0010002_e1_t357_R
344	FOXO3	6	108858264	109021307	HG19 dbSNP130	chr6 109018887 109019392	Unique	544	55	ACTTGGGCTGGAAACTTTGTTTTTCTTATTTCTGAACTCGGTTTTACACTCCTGAGGGGAGTTCCTAGTGTCTGGACTTGGTCTTTGAGCCCTGGCGCTGGTGGTTCCCTGAGGAAATGCCTCGCGGCTTCTTATGGGGCAATGTTGTTATTGATGTTGGGCCAAGGTGGTTAGAAAATGGGATCCTCCAAATGGGGGCCTTGTGGTTTGGCCACACGGAGATATCTCCACAAGCACAGCCGGGGTGGGGACAGCTGCCCACAGGGTAGGGCTTGAGGGTAACGTGGTGCTTCTCCTCGGCCGCCCCATCCTCTCCTGTCCTTGGCATTATTCTTACATGTCGCCTGTATTCTGGCTTCAGACTCTGCTGAGAGAAACGCGCTGTGTTAGGGCCAGCTG…	Yes	109018868	109019411	109018887	109019392	19	58.822	ACTTGGGCTGGAAACTTTG	rdt_01796_0010002_e1_t358_L	19	57.981	TAGAGCTACCTCTCCCTCT	rdt_01796_0010002_e1_t358_R
345	FOXO3	6	108858264	109021307	HG19 dbSNP130	chr6 109019353 109019836	Unique	522	54	AGAGGTGCTCAGAGTGACAGCACCCATGGGGGGTAGAGATGCCAGGCTGAGAAGAGGGAGAGGGAGAGGTAGCTCTACCTGGAGCAGGCCCCAGTAACCTCCACCCCCTCTAGAGGCAGAGGCTTCCGTGACCCCCAGGGTCAGCCCTGTCCCCCTCAGCCCTCGGTGGTCTCCCCTCCAGCACCCCAGGTGGTTGGCTATTTCCACATTGTGCCTACCAGACAGCTGTGGCAGGTGCTTTAAATATGTCTGTGGAGTGGTTGAAGAAATCTGAAGAAAAGAGGGAAGTCTGATGGTATCTCCAAGGTGACTTGGAGGGGCTCTGGGAAAGGATCTGCCCACTCTCCAGCTTCGCCATGATGGGTAGGCTCTCACAGGAGTGTGGCGGGTAACCGCCCT…	Yes	109019335	109019856	109019353	109019836	18	58.492	AGAGGTGCTCAGAGTGAC	rdt_01796_0010002_e1_t359_L	20	58.985	GGGGGCTATGAAGACAAATG	rdt_01796_0010002_e1_t359_R
346	FOXO3	6	108858264	109021307	HG19 dbSNP130	chr6 109019769 109020308	Unique	579	51	AGTTTCATTTCCGGTGAGTTTCTCCTTCCTTTTTATTCCAACTCTTCCTGGAAGCAGTGAGTGCTGGTTTAGTTTTAGGTACACATAACATTTGTCTTCATAGCCCCCACAGATGCAAGAGGCCTCATCCCTGTTCTGTGTCCCCTCTGGGTAGGCTCATGTGTGCAGAAGGCAGCCTGGGAAAGCCCGTTCACGGAGCTCACTTTGCTTGTTCTTTATCGTGGCTTCATGCCTCCCATTTGATGCTGCAGGTAAGAGGGCTCATGACCATATAAAGCAAATTGGGTGCCGGCTGTTACAAAGGGGAGGCTGCAAAGAAACAAAAGCATTTCAGCCAAGTAAATGCCCAGAATGTGCTGGGGAGTGGGGAAGGGAGGGGATAACATAAAGCCCCTGTCC…	Yes	109019749	109020327	109019769	109020308	20	58.025	AGTTTCATTTCCGGTGAGTT	rdt_01796_0010002_e1_t360_L	19	58.342	AAATCAAGGGGCAAGATGG	rdt_01796_0010002_e1_t360_R
347	FOXO3	6	108858264	109021307	HG19 dbSNP130	chr6 109020245 109020806	Unique	600	56	CGGTGAGTGACTGACAAGTGACCCAACGGGCAAAGCCAATGGCCCCCTCCACGTTCCACCCCCTGGGCATGAGCACCCTCTCCCATCTTGCCCCTTGATTTGTTGTGTCCTTGCCTGTTGCCTTGGGCAGGCTGACTTCTCTCCTTCCACACAGGGAGGTGGGCAGGAGGATGCCAGGAGCCCGTGTGACATCCAGCTGGGCCAGTGAGCCATTCGGTGGGTTCGCAGCAGTTTTGATGATCACCTGTCCATTTGTCAATGCTTTTCCTCACCCTCATTGCCTCAGAGGCTGTTAGTGTATGGAACTGTGATGCATATTCTATTATCTTCCCAGGGAATTACCTCAACGTTGGCCAGAGCTTAGCATTCTTAGCCACACGGGGCTCTGGAGGTATTTTT…	Yes	109020227	109020826	109020245	109020806	18	57.921	CGGTGAGTGACTGACAAG	rdt_01796_0010002_e1_t361_L	20	58.35	AGAAAGGATTCAGAGGGTGA	rdt_01796_0010002_e1_t361_R
348	FOXO3	6	108858264	109021307	HG19 dbSNP130	chr6 109020693 109021198	Unique	546	54	AGGATGCGAAGTAGGGATAAAGCAGATGTGGCGGGTGTGGCATGTCCCATGGACCCAGGCTTGGCCTTGCGTCCCCTTCTCCCTGAAGCCCGTTCCTCCCACTTGCTTCCTGGCTCCTTGGCCTCCCGCTGTCGTCACCCTCTGAATCCTTTCTTCTCCTCCCCACCGAGCAGGCAGAGGGAGGCAACTCTCATCACAGCTCAGGCCAGAGAGAGGAGTCCTAGGCCCTTGCTATTTTCAGAGCTAAAATTAAAGCCCATGGTTTGCTTCCTCAGCACTTAATTAGACTCCAGCGCCTCACAGGGCAGCCTCCTTCCCGCCCACCAGTGAAGGCCTGACCGGTGGGTTTGGAAGCTGACGCCATGTTCCTGGCAGGAGGGCTGGGGCCTGGGGTATTTT…	Yes	109020673	109021218	109020693	109021198	20	58.293	AGGATGCGAAGTAGGGATAA	rdt_01796_0010002_e1_t362_L	20	57.646	AATCCCATTTCCTGTCTAGC	rdt_01796_0010002_e1_t362_R
349	FOXO3	6	108858264	109021307	HG19 dbSNP130	chr6 109021144 109021620	Unique	517	53	TAAATCAGTTGGGAGAGGGAGGGAGCAGGAAAGCTGTTATATCGTCCTTCCTTCTTTGAACTGCACTATAAATCTGCTAGACAGGAAATGGGATTGGGAGGGTAGAGGAGGGGGCTGTACAGTGAGGCTGGACTGGGGCCTGGGATACCACCACCCTCGCAGCCTGGCTCAGGTGAGGCCCTGCCCTGAAGGTGGGGTGAAGGGGGCCTCACTTGGGGCTGGGGGTGAGGCACACTGGTGGGTGTTCAGAGTTGTCTGGGTCAGCTAGGGTATGGGCTGACTGTATCTGCCCTCGTGTTATTTCTGGGCCCCTTCAGATCCTCCAACTAAAACCACCATCGGTGGAACAGCTTTTAGGACTGGAAGAGACTTCAGAGACCCTGTAATTAGGGTTTTGAG…	Yes	109021124	109021640	109021144	109021307	20	58.041	TAAATCAGTTGGGAGAGGGA	rdt_01796_0010002_e1_t363_L	20	57.749	CAATAAGAAGGGGAGAGAGC	rdt_01796_0010002_e1_t363_R

## Sheet: Terminology
Term	Definition
Genomic Coordinates Start	Genomic start coordinate for a defined target
Genomic Coordinates End	Genomic end coordinate for a defined target
Target	Customer input (Columns A to F); region(s) of interest to design against (Gene_ID, RefSeqID or Genomic Coordinates)
Locus/Loci	Exons defined by GeneID or RefSeq_ID, or a defined contiguous region; one to one mapping with target if the customer submitted genomic coordinates, and a one to many if either a GeneID or a RefSeq_ID is submitted.
Amplicon	PCR amplified product or potential product
Unique Amplicon	PCR amplified product that is not redundant (duplicated or contained within another designed amplicon)
bed File	Amplicon (without primers) location formatted as Chromosome Start End, for easy viewing and analysis using the UCSC Genome Browser (copy and paste as a Custom Track at http://genome.ucsc.edu)
Design Code	Identification of the amplicon as Unique (Locus is the only product), MP (Multiple Product), or NP (No Product)
NP	Design Code "No Product": locus that cannot be designed with RDT parameters in Primer3
MP	Design Code "Multiple Products": locus that is amplified by a primer pair that also amplifies additional loci when in silico PCR is performed (rePCR)
